# Supplementary material for: Transcriptional characterisation of the Exaiptasia pallida pedal disc
Source: BMC Genomics. 2019 Jul 12;20:581. doi: 10.1186/s12864-019-5917-5 (PMC6626399; doi:10.1186/s12864-019-5917-5)
Supplement: Supplementary file 1 — Bioinformatic analyses additional data. (XLSX 195 kb) [file 12864_2019_5917_MOESM1_ESM.xlsx]

## Sheet: Differential genes
Identifier	baseMean	log2FoldChange	lfcSE	stat	pvalue	padj	Source	Hit accession	Hit description	Query length	Hit length	Max bit score	Total bit score	Identity	Identity %	Coverage %	Expect	GO terms
AIPGENE2358	1481.15	6.47119	0.451097	12.1286	7.44837e-34	7.44446e-31	Swiss-Prot	sp|Q95218|DMBT1_RABIT	Deleted in malignant brain tumors 1 protein OS=Oryctolagus cuniculus GN=Dmbt1 PE=1 SV=2	345	1594	188.35	1120.82	671/1605	0.4181	0.9043	5.75e-51	GO:0003674,GO:0004872,GO:0005044,GO:0005488,GO:0005515,GO:0005575,GO:0005576,GO:0006810,GO:0006897,GO:0006898,GO:0007275,GO:0008150,GO:0009987,GO:0012506,GO:0015031,GO:0016020,GO:0016192,GO:0019898,GO:0019899,GO:0030154,GO:0030659,GO:0030667,GO:0031090,GO:0032501,GO:0032502,GO:0035375,GO:0038024,GO:0042589,GO:0044422,GO:0044424,GO:0044425,GO:0044433,GO:0044444,GO:0044446,GO:0044464,GO:0044699,GO:…
AIPGENE14263	1748.89	5.71001	0.78396	6.00797	1.8786e-09	2.3897e-07	no_hit	-	-	-	-	-	-	-	-	-	-	-
AIPGENE12332	1995.62	5.59393	0.25767	17.8287	4.22812e-71	1.47907e-67	nr	gi|156347060|ref|XP_001621624.1|	hypothetical protein NEMVEDRAFT_v1g248659 [Nematostella vectensis] >gi|156207751|gb|EDO29524.1| predicted protein [Nematostella vectensis]	510	576	305.45	305.45	168/401	0.419	0.7667	1.12e-92	-
AIPGENE22903	21.3317	5.49503	1.17672	3.81997	0.000133467	0.00642507	nr	gi|156399704|ref|XP_001638641.1|	predicted protein [Nematostella vectensis] >gi|156225763|gb|EDO46578.1| predicted protein [Nematostella vectensis]	114	151	70.48	70.48	40/99	0.404	0.8246	7.37e-13	-
AIPGENE2406	1956.67	5.44387	0.216139	20.5602	6.2369e-94	6.54531e-90	no_hit	-	-	-	-	-	-	-	-	-	-	-
AIPGENE28869	1373.43	5.39886	0.807877	5.44496	5.1818e-08	4.94367e-06	no_hit	-	-	-	-	-	-	-	-	-	-	-
AIPGENE19894	18.0601	5.26526	1.20105	3.55127	0.000383377	0.016799	Swiss-Prot	sp|P86982|IMSP1_VENPH	Insoluble matrix shell protein 1 (Fragment) OS=Venerupis philippinarum PE=1 SV=1	234	148	73.17	73.17	53/147	0.3605	0.6282	6.55e-15	GO:0005575,GO:0005576
AIPGENE9277	307.608	5.24932	0.353885	12.0076	3.23956e-33	3.09068e-30	nr	gi|156347060|ref|XP_001621624.1|	hypothetical protein NEMVEDRAFT_v1g248659 [Nematostella vectensis] >gi|156207751|gb|EDO29524.1| predicted protein [Nematostella vectensis]	407	576	288.12	288.12	164/372	0.4409	0.8919	2.06e-87	-
AIPGENE27894	114.4	5.10064	0.535727	7.65435	1.94298e-14	3.77603e-12	no_hit	-	-	-	-	-	-	-	-	-	-	-
AIPGENE5004	23.0621	5.02129	0.893156	4.50234	6.72089e-06	0.000442209	no_hit	-	-	-	-	-	-	-	-	-	-	-
AIPGENE19881	232.27	4.83891	0.352404	10.8935	1.2383e-27	7.0245e-25	no_hit	-	-	-	-	-	-	-	-	-	-	-
AIPGENE9314	1623.92	4.69989	0.191393	19.3313	2.927e-83	1.53587e-79	TrEMBL	tr|Q7Q2Q3|Q7Q2Q3_ANOGA	AGAP004760-PA (Fragment) OS=Anopheles gambiae GN=AGAP004760 PE=4 SV=4	278	365	83.19	83.19	69/245	0.2816	0.8453	5.56e-15	GO:0003674,GO:0003676,GO:0003824,GO:0005488,GO:0008150,GO:0008152,GO:0016787,GO:0043167,GO:0043169,GO:0046872,GO:0097159,GO:1901363
AIPGENE14227	384.493	4.67285	0.67804	5.41687	6.0651e-08	5.6578e-06	no_hit	-	-	-	-	-	-	-	-	-	-	-
AIPGENE7203	18.3047	4.66718	0.944941	3.88085	0.000104092	0.00516496	Swiss-Prot	sp|P03951|FA11_HUMAN	Coagulation factor XI OS=Homo sapiens GN=F11 PE=1 SV=1	225	625	149.44	149.44	88/215	0.4093	0.9378	4.02e-40	GO:0003674,GO:0003824,GO:0004175,GO:0004177,GO:0004252,GO:0005488,GO:0005515,GO:0005539,GO:0005575,GO:0005576,GO:0005615,GO:0005886,GO:0006508,GO:0007596,GO:0007597,GO:0007599,GO:0008150,GO:0008152,GO:0008201,GO:0008233,GO:0008236,GO:0008238,GO:0016020,GO:0016485,GO:0016787,GO:0017171,GO:0019538,GO:0030193,GO:0030195,GO:0031638,GO:0031639,GO:0031982,GO:0031988,GO:0032101,GO:0032501,GO:0043167,GO:…
AIPGENE5888	245.392	4.5876	0.92509	3.87812	0.000105269	0.00521105	Swiss-Prot	sp|P00767|CTRB_BOVIN	Chymotrypsinogen B OS=Bos taurus PE=1 SV=1	391	245	155.61	155.61	81/236	0.3432	0.5985	7.89e-43	GO:0003674,GO:0003824,GO:0004175,GO:0004252,GO:0005575,GO:0005576,GO:0005615,GO:0006508,GO:0007586,GO:0008150,GO:0008152,GO:0008233,GO:0008236,GO:0016787,GO:0017171,GO:0019538,GO:0032501,GO:0043170,GO:0044238,GO:0044421,GO:0044699,GO:0044707,GO:0070011,GO:0071704
AIPGENE10003	147.987	4.57341	0.364583	9.80137	1.11068e-22	4.57099e-20	no_hit	-	-	-	-	-	-	-	-	-	-	-
AIPGENE19570	2002.93	4.52876	0.231913	15.2159	2.77341e-52	5.29192e-49	Swiss-Prot	sp|Q64425|LIPP_MYOCO	Pancreatic triacylglycerol lipase (Fragment) OS=Myocastor coypus GN=PNLIP PE=2 SV=1	342	457	174.87	174.87	117/323	0.3622	0.8099	1.5e-48	GO:0003674,GO:0003824,GO:0004806,GO:0005488,GO:0005575,GO:0005576,GO:0006629,GO:0008150,GO:0008152,GO:0009056,GO:0016042,GO:0016298,GO:0016787,GO:0016788,GO:0043167,GO:0043169,GO:0044238,GO:0044699,GO:0044710,GO:0044712,GO:0046872,GO:0052689,GO:0071704,GO:1901575
AIPGENE8660	158.595	4.32339	0.714767	4.64961	3.32562e-06	0.000228857	no_hit	-	-	-	-	-	-	-	-	-	-	-
AIPGENE5529	1807.96	4.20063	0.243083	13.1668	1.36199e-39	1.68158e-36	Swiss-Prot	sp|Q8CG08|CTHR1_RAT	Collagen triple helix repeat-containing protein 1 OS=Rattus norvegicus GN=Cthrc1 PE=1 SV=1	223	245	110.92	110.92	67/188	0.3564	0.6368	8.9e-28	GO:0001503,GO:0001664,GO:0001736,GO:0003674,GO:0005102,GO:0005109,GO:0005488,GO:0005515,GO:0005575,GO:0005576,GO:0005578,GO:0005581,GO:0005615,GO:0005737,GO:0006928,GO:0007164,GO:0007165,GO:0007166,GO:0008150,GO:0008284,GO:0009653,GO:0009966,GO:0009968,GO:0009987,GO:0010646,GO:0010648,GO:0016043,GO:0016055,GO:0016477,GO:0017147,GO:0022603,GO:0023051,GO:0023057,GO:0030030,GO:0030111,GO:0030178,GO:…
AIPGENE14095	41768.8	4.18411	0.951832	3.34525	0.000822093	0.0333106	no_hit	-	-	-	-	-	-	-	-	-	-	-
AIPGENE5705	261.058	4.16843	0.751007	4.21891	2.45487e-05	0.00143925	no_hit	-	-	-	-	-	-	-	-	-	-	-
AIPGENE14740	3360.92	4.15403	0.707368	4.45883	8.24083e-06	0.000533848	nr	gi|556109948|gb|ESO98600.1|	hypothetical protein LOTGIDRAFT_239006 [Lottia gigantea]	216	161	66.24	129.01	85/192	0.4427	0.8796	1.58e-10	-
AIPGENE22914	593.919	4.11454	0.267772	11.6313	2.85766e-31	2.49914e-28	TrEMBL	tr|A7S2G0|A7S2G0_NEMVE	Predicted protein OS=Nematostella vectensis GN=v1g205757 PE=4 SV=1	278	423	269.63	477.99	229/491	0.4664	0.9281	8.1e-84	GO:0003674,GO:0004871,GO:0004872,GO:0004888,GO:0004930,GO:0005575,GO:0007165,GO:0007166,GO:0007186,GO:0008150,GO:0009987,GO:0016021,GO:0038023,GO:0044425,GO:0050789,GO:0050794,GO:0050896,GO:0051716,GO:0060089,GO:0065007
AIPGENE179	171.521	4.1067	0.673482	4.61289	3.97108e-06	0.000272382	Swiss-Prot	sp|P57102|HAND2_DANRE	Heart- and neural crest derivatives-expressed protein 2 OS=Danio rerio GN=hand2 PE=2 SV=1	142	208	120.17	120.17	67/121	0.5537	0.8028	1.27e-32	GO:0003674,GO:0003676,GO:0003677,GO:0005488,GO:0005515,GO:0005575,GO:0005634,GO:0006139,GO:0006351,GO:0006355,GO:0006725,GO:0006807,GO:0007275,GO:0008150,GO:0008152,GO:0009058,GO:0009059,GO:0009889,GO:0009987,GO:0010468,GO:0010556,GO:0016070,GO:0018130,GO:0019219,GO:0019222,GO:0019438,GO:0031323,GO:0031326,GO:0032501,GO:0032502,GO:0032774,GO:0034641,GO:0034645,GO:0034654,GO:0043170,GO:0043226,GO:…
AIPGENE19934	87.1448	4.09671	0.36721	8.43306	3.36739e-17	8.83477e-15	Swiss-Prot	sp|P86982|IMSP1_VENPH	Insoluble matrix shell protein 1 (Fragment) OS=Venerupis philippinarum PE=1 SV=1	315	148	62.77	62.77	47/131	0.3588	0.4159	8.99e-11	GO:0005575,GO:0005576
AIPGENE9033	57.4247	4.07124	0.600018	5.11859	3.07829e-07	2.57411e-05	TrEMBL	tr|F6RVQ6|F6RVQ6_CIOIN	Uncharacterized protein OS=Ciona intestinalis PE=4 SV=1	175	216	70.86	70.86	37/79	0.4684	0.4457	5.35e-12	GO:0003674,GO:0005488,GO:0005509,GO:0043167,GO:0043169,GO:0046872
AIPGENE11887	3327.64	4.07095	0.196303	15.6439	3.65567e-55	8.52544e-52	Swiss-Prot	sp|P96202|PPSC_MYCTU	Phthiocerol synthesis polyketide synthase type I PpsC OS=Mycobacterium tuberculosis (strain ATCC 25618 / H37Rv) GN=ppsC PE=1 SV=2	3606	2188	586.26	586.26	593/2217	0.2675	0.5976	8.31e-169	GO:0003674,GO:0003824,GO:0004312,GO:0004315,GO:0005488,GO:0005575,GO:0005829,GO:0005886,GO:0006066,GO:0006082,GO:0006629,GO:0006631,GO:0006633,GO:0006725,GO:0008150,GO:0008152,GO:0008270,GO:0008610,GO:0009058,GO:0009273,GO:0009987,GO:0016020,GO:0016043,GO:0016053,GO:0016491,GO:0016597,GO:0016740,GO:0016746,GO:0016747,GO:0018958,GO:0019438,GO:0019751,GO:0019752,GO:0019842,GO:0022607,GO:0031177,GO:…
AIPGENE26981	755.445	4.06163	0.190204	16.0965	2.69824e-58	7.07917e-55	Swiss-Prot	sp|Q8IZJ3|CPMD8_HUMAN	C3 and PZP-like alpha-2-macroglobulin domain-containing protein 8 OS=Homo sapiens GN=CPAMD8 PE=1 SV=2	340	1885	121.71	121.71	89/326	0.273	0.8647	1.72e-28	GO:0003674,GO:0004857,GO:0004866,GO:0004867,GO:0005575,GO:0005576,GO:0005615,GO:0005886,GO:0008150,GO:0010466,GO:0010468,GO:0010951,GO:0016020,GO:0019222,GO:0030162,GO:0030234,GO:0030414,GO:0043086,GO:0044092,GO:0044421,GO:0044464,GO:0050789,GO:0050790,GO:0051246,GO:0051336,GO:0051346,GO:0052547,GO:0052548,GO:0060255,GO:0061134,GO:0061135,GO:0065007,GO:0065009,GO:0070613,GO:0080090
AIPGENE3576	15.7111	4.00997	0.829158	3.63015	0.000283253	0.0128129	nr	gi|156382496|ref|XP_001632589.1|	predicted protein [Nematostella vectensis] >gi|156219647|gb|EDO40526.1| predicted protein [Nematostella vectensis]	300	302	349.75	349.75	176/286	0.6154	0.9533	1.58e-116	-
AIPGENE21961	1295.33	3.88433	0.159505	18.083	4.33887e-73	1.82137e-69	no_hit	-	-	-	-	-	-	-	-	-	-	-
AIPGENE7096	476.923	3.84048	0.693356	4.09671	4.19062e-05	0.00229652	nr	gi|521954466|ref|WP_020466071.1|	hypothetical protein [Singulisphaera acidiphila]	282	146	84.34	160.21	105/233	0.4506	0.766	1.27e-16	-
AIPGENE25995	10376.4	3.82218	0.117716	23.9745	5.13016e-127	1.07677e-122	Swiss-Prot	sp|Q9WU63|HEBP2_MOUSE	Heme-binding protein 2 OS=Mus musculus GN=Hebp2 PE=1 SV=1	206	205	110.54	110.54	64/188	0.3404	0.8738	3.34e-28	GO:0003674,GO:0005575,GO:0005737,GO:0005739,GO:0043226,GO:0043227,GO:0043229,GO:0043231,GO:0044424,GO:0044444,GO:0044464
AIPGENE8652	58.8973	3.8173	0.59073	4.76919	1.84971e-06	0.000133414	no_hit	-	-	-	-	-	-	-	-	-	-	-
AIPGENE25963	27.5234	3.81364	0.594859	4.72992	2.24609e-06	0.000159267	no_hit	-	-	-	-	-	-	-	-	-	-	-
AIPGENE21945	1834.39	3.78314	0.140958	19.7445	8.94721e-87	6.25977e-83	no_hit	-	-	-	-	-	-	-	-	-	-	-
AIPGENE20815	98.0181	3.69207	0.654742	4.11164	3.92856e-05	0.00217563	Swiss-Prot	sp|Q8C9E8|FA26F_MOUSE	Protein FAM26F OS=Mus musculus GN=Fam26f PE=2 SV=1	366	313	58.15	58.15	66/221	0.2986	0.5383	2.76e-08	GO:0003674,GO:0005575,GO:0006810,GO:0006811,GO:0008150,GO:0016020,GO:0016021,GO:0044425,GO:0044699,GO:0044765,GO:0051234
AIPGENE24564	1323.13	3.68482	0.406989	6.59678	4.20197e-11	6.21092e-09	Swiss-Prot	sp|P18503|CAS4_EPHMU	Short-chain collagen C4 (Fragment) OS=Ephydatia muelleri PE=2 SV=1	296	366	86.27	123.62	92/269	0.342	0.6351	5.48e-18	GO:0005575,GO:0005576,GO:0005578,GO:0005581,GO:0031012,GO:0032991,GO:0043234,GO:0044421
AIPGENE3032	574.33	3.64984	0.783869	3.38046	0.00072365	0.029899	no_hit	-	-	-	-	-	-	-	-	-	-	-
AIPGENE22756	119.742	3.63946	0.31947	8.26202	1.43234e-16	3.53686e-14	TrEMBL	tr|C3XYM5|C3XYM5_BRAFL	Putative uncharacterized protein OS=Branchiostoma floridae GN=BRAFLDRAFT_91496 PE=4 SV=1	281	1503	61.62	61.62	51/187	0.2727	0.6299	2.51e-07	GO:0003674,GO:0003824,GO:0004175,GO:0004252,GO:0006508,GO:0008150,GO:0008152,GO:0008233,GO:0008236,GO:0016787,GO:0017171,GO:0019538,GO:0043170,GO:0044238,GO:0070011,GO:0071704
AIPGENE20029	554.248	3.54474	0.704429	3.61248	0.000303282	0.013515	no_hit	-	-	-	-	-	-	-	-	-	-	-
AIPGENE14243	817.616	3.54263	0.424813	5.9853	2.15991e-09	2.71463e-07	no_hit	-	-	-	-	-	-	-	-	-	-	-
AIPGENE11959	91.087	3.50985	0.708602	3.54197	0.000397154	0.0173303	Swiss-Prot	sp|Q99PW6|MMP24_RAT	Matrix metalloproteinase-24 OS=Rattus norvegicus GN=Mmp24 PE=2 SV=1	198	618	58.54	58.54	30/65	0.4615	0.2929	4.75e-09	GO:0003674,GO:0003824,GO:0004175,GO:0004222,GO:0005488,GO:0005509,GO:0005575,GO:0005576,GO:0005578,GO:0005886,GO:0005887,GO:0006508,GO:0008150,GO:0008152,GO:0008233,GO:0008237,GO:0008270,GO:0016020,GO:0016021,GO:0016787,GO:0019538,GO:0031012,GO:0043167,GO:0043169,GO:0043170,GO:0044238,GO:0044421,GO:0044425,GO:0044459,GO:0044464,GO:0046872,GO:0046914,GO:0070011,GO:0071704
AIPGENE5267	373.302	3.49922	0.276274	9.04615	1.48103e-19	4.63959e-17	TrEMBL	tr|A7SX86|A7SX86_NEMVE	Predicted protein OS=Nematostella vectensis GN=v1g218910 PE=4 SV=1	289	453	95.52	183.71	91/205	0.4439	0.7059	7e-19	GO:0003674,GO:0005488,GO:0043167,GO:0043169,GO:0046872
AIPGENE12557	313.283	3.48568	0.292225	8.50605	1.79962e-17	5.03628e-15	nr	gi|156395043|ref|XP_001636921.1|	predicted protein [Nematostella vectensis] >gi|156224029|gb|EDO44858.1| predicted protein [Nematostella vectensis]	272	263	173.71	173.71	98/217	0.4516	0.7941	6.07e-49	-
AIPGENE15194	45.952	3.44016	0.505817	4.8242	1.40564e-06	0.000103884	TrEMBL	tr|E9C1P1|E9C1P1_CAPO3	Uncharacterized protein OS=Capsaspora owczarzaki (strain ATCC 30864) GN=CAOG_02274 PE=4 SV=1	391	534	172.17	172.17	98/327	0.2997	0.8338	1.68e-44	GO:0003674,GO:0003824,GO:0008150,GO:0008152,GO:0016491,GO:0044699,GO:0044710,GO:0055114
AIPGENE24838	2276.66	3.4047	0.168938	14.2342	5.61831e-46	9.07097e-43	no_hit	-	-	-	-	-	-	-	-	-	-	-
AIPGENE18026	185.562	3.39183	0.3123	7.65876	1.87738e-14	3.68265e-12	Swiss-Prot	sp|P23606|TGM1_RAT	Protein-glutamine gamma-glutamyltransferase K OS=Rattus norvegicus GN=Tgm1 PE=2 SV=1	619	824	397.51	397.51	228/613	0.3719	0.9855	1e-125	GO:0003674,GO:0003810,GO:0003824,GO:0005488,GO:0005575,GO:0005911,GO:0005912,GO:0005913,GO:0006464,GO:0008150,GO:0008152,GO:0009653,GO:0009887,GO:0009913,GO:0009987,GO:0016020,GO:0016740,GO:0016746,GO:0016755,GO:0018149,GO:0019538,GO:0030054,GO:0030154,GO:0030216,GO:0030855,GO:0031224,GO:0031424,GO:0032501,GO:0032502,GO:0036211,GO:0043167,GO:0043169,GO:0043170,GO:0043412,GO:0044237,GO:0044238,GO:…
AIPGENE5034	133.218	3.38881	0.288684	8.27481	1.28665e-16	3.25368e-14	no_hit	-	-	-	-	-	-	-	-	-	-	-
AIPGENE23885	215.396	3.36069	0.312775	7.54756	4.4348e-14	8.462e-12	Swiss-Prot	sp|K7Z9Q9|VMP_NEMVE	Nematocyte expressed protein 6 OS=Nematostella vectensis PE=2 SV=1	115	287	78.18	78.18	43/77	0.5584	0.6696	4.18e-17	GO:0003674,GO:0003824,GO:0004175,GO:0004222,GO:0005488,GO:0005575,GO:0005576,GO:0006508,GO:0008150,GO:0008152,GO:0008233,GO:0008237,GO:0008270,GO:0016787,GO:0019538,GO:0042151,GO:0043167,GO:0043169,GO:0043170,GO:0043226,GO:0043228,GO:0043229,GO:0043232,GO:0044238,GO:0044424,GO:0044444,GO:0044448,GO:0044464,GO:0046872,GO:0046914,GO:0070011,GO:0071704
AIPGENE28234	193.366	3.34688	0.266144	8.81808	1.16439e-18	3.49133e-16	Swiss-Prot	sp|P42674|BP10_PARLI	Blastula protease 10 OS=Paracentrotus lividus GN=BP10 PE=2 SV=1	303	597	125.95	125.95	87/239	0.364	0.7294	5.78e-31	GO:0003674,GO:0003824,GO:0004175,GO:0004222,GO:0005488,GO:0005575,GO:0005576,GO:0005615,GO:0005737,GO:0005938,GO:0006508,GO:0008150,GO:0008152,GO:0008233,GO:0008237,GO:0008270,GO:0016787,GO:0019538,GO:0043167,GO:0043169,GO:0043170,GO:0044238,GO:0044421,GO:0044424,GO:0044444,GO:0044464,GO:0046872,GO:0046914,GO:0048471,GO:0070011,GO:0071704
AIPGENE24356	1734.06	3.27331	0.242	9.39386	5.78384e-21	2.12977e-18	TrEMBL	tr|I1FLR5|I1FLR5_AMPQE	Uncharacterized protein OS=Amphimedon queenslandica PE=4 SV=1	202	707	154.45	154.45	73/156	0.4679	0.7624	5.24e-40	GO:0003674,GO:0003676,GO:0003723,GO:0003824,GO:0003964,GO:0005488,GO:0006139,GO:0006259,GO:0006260,GO:0006278,GO:0006725,GO:0006807,GO:0008150,GO:0008152,GO:0008270,GO:0009058,GO:0009059,GO:0009987,GO:0016740,GO:0016772,GO:0016779,GO:0034061,GO:0034641,GO:0034645,GO:0043167,GO:0043169,GO:0043170,GO:0044237,GO:0044238,GO:0044249,GO:0044260,GO:0046483,GO:0046872,GO:0046914,GO:0071704,GO:0090304,GO:…
AIPGENE26183	333.551	3.25668	0.284945	7.9197	2.38075e-15	5.25995e-13	Swiss-Prot	sp|O57460|TLL1_DANRE	Dorsal-ventral patterning tolloid-like protein 1 OS=Danio rerio GN=tll1 PE=2 SV=1	406	1022	136.73	397.85	266/919	0.2894	0.798	4.02e-33	GO:0001568,GO:0001704,GO:0001707,GO:0001885,GO:0002064,GO:0003002,GO:0003674,GO:0003824,GO:0004175,GO:0004222,GO:0005488,GO:0005509,GO:0005515,GO:0005575,GO:0005576,GO:0006508,GO:0007275,GO:0007389,GO:0008150,GO:0008152,GO:0008233,GO:0008237,GO:0008270,GO:0009653,GO:0009953,GO:0009966,GO:0009967,GO:0009987,GO:0010646,GO:0010647,GO:0016787,GO:0019538,GO:0023051,GO:0023056,GO:0030097,GO:0030510,GO:…
AIPGENE852	1373.45	3.25618	0.21738	10.3789	3.0918e-25	1.44208e-22	nr	gi|556095930|gb|ESO84582.1|	hypothetical protein LOTGIDRAFT_236232 [Lottia gigantea]	1137	1161	228.02	228.02	222/847	0.2621	0.7133	7.62e-58	-
AIPGENE18905	25.8821	3.23354	0.571378	3.90904	9.26652e-05	0.00467536	TrEMBL	tr|I1E744|I1E744_AMPQE	Uncharacterized protein OS=Amphimedon queenslandica PE=4 SV=1	595	340	130.57	130.57	86/242	0.3554	0.3916	5.82e-30	GO:0003674,GO:0003676,GO:0003677,GO:0003824,GO:0004518,GO:0005488,GO:0005575,GO:0005634,GO:0006139,GO:0006325,GO:0006725,GO:0006807,GO:0006996,GO:0008150,GO:0008152,GO:0009987,GO:0016043,GO:0016568,GO:0016787,GO:0016788,GO:0034641,GO:0043170,GO:0043226,GO:0043227,GO:0043229,GO:0043231,GO:0044237,GO:0044238,GO:0044424,GO:0044464,GO:0046483,GO:0051276,GO:0071704,GO:0071840,GO:0090304,GO:0090305,GO:…
AIPGENE10690	15286.9	3.19674	0.158966	13.819	1.95841e-43	2.93607e-40	Swiss-Prot	sp|P70490|MFGM_RAT	Lactadherin OS=Rattus norvegicus GN=Mfge8 PE=2 SV=1	743	427	174.1	704.46	430/1342	0.3204	0.9125	4.62e-46	GO:0001525,GO:0005575,GO:0005576,GO:0007155,GO:0007338,GO:0008150,GO:0008284,GO:0009566,GO:0009719,GO:0009725,GO:0010033,GO:0014070,GO:0016020,GO:0022414,GO:0022610,GO:0032502,GO:0033993,GO:0042127,GO:0042221,GO:0043627,GO:0044699,GO:0044702,GO:0044767,GO:0048518,GO:0048522,GO:0048545,GO:0048646,GO:0050789,GO:0050794,GO:0050896,GO:0065007
AIPGENE764	60191.2	3.19008	0.216274	10.1264	4.21799e-24	1.8444e-21	nr	gi|156370872|ref|XP_001628491.1|	predicted protein [Nematostella vectensis] >gi|156215469|gb|EDO36428.1| predicted protein [Nematostella vectensis]	208	157	54.68	54.68	52/169	0.3077	0.7115	1.43e-06	-
AIPGENE8891	2412.2	3.14134	0.369185	5.80018	6.62448e-09	7.39581e-07	Swiss-Prot	sp|O35474|EDIL3_MOUSE	EGF-like repeat and discoidin I-like domain-containing protein 3 OS=Mus musculus GN=Edil3 PE=1 SV=2	869	480	186.42	795.37	524/1507	0.3477	0.8941	1.75e-49	GO:0003674,GO:0005488,GO:0005509,GO:0005575,GO:0005576,GO:0007155,GO:0007275,GO:0008150,GO:0010810,GO:0010811,GO:0022610,GO:0030155,GO:0031982,GO:0031988,GO:0032501,GO:0032502,GO:0043167,GO:0043169,GO:0043226,GO:0043227,GO:0043230,GO:0044421,GO:0044699,GO:0044707,GO:0044767,GO:0045785,GO:0046872,GO:0048518,GO:0048522,GO:0050789,GO:0050794,GO:0065007,GO:0065010,GO:0070062
AIPGENE22911	132.86	3.12874	0.271854	7.83046	4.86083e-15	1.01014e-12	nr	gi|156351044|ref|XP_001622337.1|	predicted protein [Nematostella vectensis] >gi|156208849|gb|EDO30237.1| predicted protein [Nematostella vectensis]	223	121	73.56	133.25	84/229	0.3668	0.9686	2.2e-13	-
AIPGENE19223	413.476	3.10727	0.184266	11.436	2.76312e-30	2.23058e-27	Swiss-Prot	sp|Q9GNN8|CTXA_CARAL	Toxin CaTX-A OS=Carybdea alata PE=1 SV=1	717	463	77.41	77.41	54/184	0.2935	0.2524	1.11e-13	GO:0001906,GO:0005575,GO:0005576,GO:0006810,GO:0006811,GO:0008150,GO:0009987,GO:0016020,GO:0016021,GO:0019835,GO:0031640,GO:0035821,GO:0042151,GO:0043226,GO:0043228,GO:0043229,GO:0043232,GO:0044179,GO:0044217,GO:0044218,GO:0044279,GO:0044364,GO:0044421,GO:0044424,GO:0044425,GO:0044444,GO:0044448,GO:0044464,GO:0044699,GO:0044764,GO:0044765,GO:0051234,GO:0051704,GO:0051715,GO:0065007,GO:0065008
AIPGENE29054	17.233	3.09328	0.607463	3.44594	0.000569082	0.024155	no_hit	-	-	-	-	-	-	-	-	-	-	-
AIPGENE21565	31.8633	3.07231	0.620027	3.3423	0.000830882	0.0335373	no_hit	-	-	-	-	-	-	-	-	-	-	-
AIPGENE7095	8256.38	3.04118	0.192889	10.5821	3.60679e-26	1.80245e-23	Swiss-Prot	sp|Q8CIZ5|DMBT1_RAT	Deleted in malignant brain tumors 1 protein OS=Rattus norvegicus GN=Dmbt1 PE=1 SV=1	334	1418	90.51	90.51	76/312	0.2436	0.9012	1.47e-18	GO:0003674,GO:0004872,GO:0005044,GO:0005488,GO:0005515,GO:0005575,GO:0005576,GO:0006810,GO:0006897,GO:0006898,GO:0006950,GO:0007275,GO:0008150,GO:0009611,GO:0009719,GO:0009725,GO:0009888,GO:0009987,GO:0010033,GO:0012506,GO:0014070,GO:0015031,GO:0016020,GO:0016021,GO:0016192,GO:0019898,GO:0019899,GO:0030154,GO:0030658,GO:0030659,GO:0030667,GO:0031012,GO:0031090,GO:0031099,GO:0031410,GO:0031982,GO:…
AIPGENE22290	75.0055	3.03845	0.309832	6.5792	4.73001e-11	6.89432e-09	Swiss-Prot	sp|P46428|GST_ANOGA	Glutathione S-transferase OS=Anopheles gambiae GN=GstS1 PE=2 SV=4	208	203	129.03	129.03	74/208	0.3558	0.9952	3.8e-35	GO:0003674,GO:0003824,GO:0004364,GO:0008150,GO:0008152,GO:0016740,GO:0016765
AIPGENE20481	893.565	3.03834	0.225238	9.0497	1.43358e-19	4.55901e-17	Swiss-Prot	sp|P46428|GST_ANOGA	Glutathione S-transferase OS=Anopheles gambiae GN=GstS1 PE=2 SV=4	208	203	130.57	130.57	75/208	0.3606	0.9952	9.39e-36	GO:0003674,GO:0003824,GO:0004364,GO:0008150,GO:0008152,GO:0016740,GO:0016765
AIPGENE10738	94.6795	3.01554	0.362479	5.56043	2.69113e-08	2.70259e-06	no_hit	-	-	-	-	-	-	-	-	-	-	-
AIPGENE22145	36.5394	2.98536	0.606211	3.27504	0.00105648	0.0416032	nr	gi|644935077|ref|WP_025377121.1|	hypothetical protein [Yersinia enterocolitica] >gi|595639976|gb|AHM72231.1| hypothetical protein LC20_00975 [Yersinia enterocolitica LC20]	214	230	77.8	77.8	60/226	0.2655	0.9766	2.79e-14	-
AIPGENE17493	99079.7	2.95518	0.349998	5.58624	2.32037e-08	2.36418e-06	Swiss-Prot	sp|Q04589|FGFR1_RAT	Fibroblast growth factor receptor 1 OS=Rattus norvegicus GN=Fgfr1 PE=1 SV=1	455	822	215.31	215.31	121/289	0.4187	0.5692	4.69e-60	GO:0000166,GO:0001882,GO:0001883,GO:0001932,GO:0001934,GO:0001948,GO:0002053,GO:0003674,GO:0003824,GO:0004672,GO:0004713,GO:0004714,GO:0004871,GO:0004872,GO:0004888,GO:0005007,GO:0005488,GO:0005515,GO:0005524,GO:0005539,GO:0005575,GO:0005634,GO:0005737,GO:0005829,GO:0005886,GO:0006355,GO:0006357,GO:0006464,GO:0006468,GO:0006793,GO:0006796,GO:0007154,GO:0007165,GO:0007166,GO:0007167,GO:0007169,GO:…
AIPGENE27130	125.395	2.94543	0.294703	6.60132	4.07516e-11	6.06621e-09	Swiss-Prot	sp|Q8IZJ3|CPMD8_HUMAN	C3 and PZP-like alpha-2-macroglobulin domain-containing protein 8 OS=Homo sapiens GN=CPAMD8 PE=1 SV=2	615	1885	128.64	172.16	149/558	0.267	0.8618	1.78e-29	GO:0003674,GO:0004857,GO:0004866,GO:0004867,GO:0005575,GO:0005576,GO:0005615,GO:0005886,GO:0008150,GO:0010466,GO:0010468,GO:0010951,GO:0016020,GO:0019222,GO:0030162,GO:0030234,GO:0030414,GO:0043086,GO:0044092,GO:0044421,GO:0044464,GO:0050789,GO:0050790,GO:0051246,GO:0051336,GO:0051346,GO:0052547,GO:0052548,GO:0060255,GO:0061134,GO:0061135,GO:0065007,GO:0065009,GO:0070613,GO:0080090
AIPGENE13065	105.927	2.9357	0.274321	7.05632	1.70975e-12	2.94147e-10	no_hit	-	-	-	-	-	-	-	-	-	-	-
AIPGENE17491	9723.23	2.92485	0.21994	8.75172	2.10121e-18	6.04142e-16	nr	gi|443726683|gb|ELU13776.1|	hypothetical protein CAPTEDRAFT_195004 [Capitella teleta]	162	266	68.55	945.84	299/1370	0.2182	0.5679	2.54e-11	-
AIPGENE7184	1954.43	2.92463	0.152995	12.5797	2.73167e-36	2.86675e-33	Swiss-Prot	sp|P00766|CTRA_BOVIN	Chymotrypsinogen A OS=Bos taurus PE=1 SV=1	269	245	187.96	187.96	99/245	0.4041	0.8959	1.41e-56	GO:0003674,GO:0003824,GO:0004175,GO:0004252,GO:0005488,GO:0005515,GO:0005575,GO:0005576,GO:0005615,GO:0006508,GO:0007586,GO:0008150,GO:0008152,GO:0008233,GO:0008236,GO:0016787,GO:0017171,GO:0019538,GO:0032501,GO:0043170,GO:0044238,GO:0044421,GO:0044699,GO:0044707,GO:0070011,GO:0071704
AIPGENE14250	42.3494	2.90894	0.448678	4.25459	2.09434e-05	0.00124527	no_hit	-	-	-	-	-	-	-	-	-	-	-
AIPGENE12315	12343.5	2.89006	0.440717	4.28861	1.79796e-05	0.00108441	TrEMBL	tr|Q2ESH8|Q2ESH8_AIPPA	CnidEF (Fragment) OS=Aiptasia pallida PE=2 SV=1	175	112	64.31	64.31	45/111	0.4054	0.6	2.64e-10	GO:0003674,GO:0005488,GO:0005509,GO:0043167,GO:0043169,GO:0046872
AIPGENE17583	1615.06	2.88061	0.557621	3.37256	0.000744717	0.0305291	Swiss-Prot	sp|P27918|PROP_HUMAN	Properdin OS=Homo sapiens GN=CFP PE=1 SV=2	191	469	74.71	167.52	87/190	0.4579	0.3455	1.89e-14	GO:0002252,GO:0002253,GO:0002376,GO:0002673,GO:0002682,GO:0002684,GO:0002697,GO:0002920,GO:0005575,GO:0005576,GO:0005615,GO:0006950,GO:0006952,GO:0006955,GO:0006956,GO:0006957,GO:0006959,GO:0008150,GO:0008152,GO:0009605,GO:0009607,GO:0009617,GO:0010468,GO:0019222,GO:0019538,GO:0030449,GO:0031012,GO:0031347,GO:0032101,GO:0042742,GO:0043170,GO:0043207,GO:0044238,GO:0044421,GO:0044699,GO:0044710,GO:…
AIPGENE18011	11686.4	2.87982	0.142621	13.1805	1.13585e-39	1.49002e-36	no_hit	-	-	-	-	-	-	-	-	-	-	-
AIPGENE24746	532.419	2.87303	0.235828	7.94235	1.9839e-15	4.4298e-13	Swiss-Prot	sp|P55126|FRPA_NEIMC	Iron-regulated protein FrpA OS=Neisseria meningitidis serogroup C GN=frpA PE=3 SV=1	1673	1115	60.46	313.84	176/427	0.4122	0.0502	1.38e-07	GO:0003674,GO:0005488,GO:0005509,GO:0005575,GO:0005576,GO:0008150,GO:0009279,GO:0009405,GO:0016020,GO:0019867,GO:0043167,GO:0043169,GO:0044462,GO:0044464,GO:0046872,GO:0051704
AIPGENE22326	275.897	2.85332	0.202159	9.16764	4.83486e-20	1.61078e-17	Swiss-Prot	sp|Q64731|FOXL1_MOUSE	Forkhead box protein L1 OS=Mus musculus GN=Foxl1 PE=2 SV=2	415	336	102.83	102.83	48/127	0.378	0.2964	3.02e-23	GO:0001071,GO:0003674,GO:0003676,GO:0003677,GO:0003700,GO:0005488,GO:0005575,GO:0005634,GO:0006029,GO:0006139,GO:0006351,GO:0006355,GO:0006725,GO:0006807,GO:0007154,GO:0007267,GO:0007495,GO:0007507,GO:0008150,GO:0008152,GO:0009058,GO:0009059,GO:0009100,GO:0009101,GO:0009653,GO:0009889,GO:0009966,GO:0009987,GO:0010468,GO:0010556,GO:0010646,GO:0016070,GO:0018130,GO:0019219,GO:0019222,GO:0019438,GO:…
AIPGENE11586	1178.38	2.8421	0.217629	8.46442	2.57425e-17	6.83936e-15	no_hit	-	-	-	-	-	-	-	-	-	-	-
AIPGENE6874	800.035	2.83356	0.230551	7.95296	1.82112e-15	4.11005e-13	TrEMBL	tr|A7SSB9|A7SSB9_NEMVE	Predicted protein (Fragment) OS=Nematostella vectensis GN=v1g11150 PE=4 SV=1	65	547	62.39	62.39	30/53	0.566	0.7846	1.6e-09	GO:0005575,GO:0005576,GO:0005615,GO:0044421
AIPGENE9270	85.4547	2.82868	0.339	5.39434	6.87754e-08	6.33126e-06	nr	gi|156347060|ref|XP_001621624.1|	hypothetical protein NEMVEDRAFT_v1g248659 [Nematostella vectensis] >gi|156207751|gb|EDO29524.1| predicted protein [Nematostella vectensis]	496	576	300.06	300.06	185/456	0.4057	0.881	8.56e-91	-
AIPGENE20824	209.294	2.82597	0.261271	6.98881	2.77223e-12	4.6549e-10	Swiss-Prot	sp|Q28CF8|ENTP7_XENTR	Ectonucleoside triphosphate diphosphohydrolase 7 OS=Xenopus tropicalis GN=entpd7 PE=2 SV=1	480	610	68.94	68.94	102/466	0.2189	0.8854	3.44e-11	GO:0003674,GO:0003824,GO:0005488,GO:0005575,GO:0008150,GO:0008152,GO:0012506,GO:0016020,GO:0016021,GO:0016787,GO:0030659,GO:0031090,GO:0031410,GO:0031982,GO:0043167,GO:0043169,GO:0043226,GO:0043229,GO:0044422,GO:0044424,GO:0044425,GO:0044433,GO:0044444,GO:0044446,GO:0044464,GO:0046872
AIPGENE10688	776.087	2.81633	0.387573	4.68642	2.78027e-06	0.000193871	Swiss-Prot	sp|Q58L91|FA5V_OXYSU	Venom prothrombin activator oscutarin-C non-catalytic subunit OS=Oxyuranus scutellatus PE=1 SV=1	416	1459	142.12	348.95	248/777	0.3192	0.9423	1.19e-34	GO:0003674,GO:0003824,GO:0004175,GO:0004252,GO:0005488,GO:0005507,GO:0005515,GO:0005575,GO:0005576,GO:0006508,GO:0007155,GO:0007610,GO:0008047,GO:0008150,GO:0008152,GO:0008233,GO:0008236,GO:0010468,GO:0010952,GO:0016504,GO:0016787,GO:0017171,GO:0019222,GO:0019538,GO:0022610,GO:0030162,GO:0030193,GO:0030194,GO:0030234,GO:0032101,GO:0035737,GO:0035738,GO:0035806,GO:0035807,GO:0035821,GO:0043085,GO:…
AIPGENE20243	1642.35	2.80064	0.161673	11.1376	8.23338e-29	5.57453e-26	no_hit	-	-	-	-	-	-	-	-	-	-	-
AIPGENE18767	35814.6	2.79084	0.192223	9.3165	1.20245e-20	4.13741e-18	no_hit	-	-	-	-	-	-	-	-	-	-	-
AIPGENE14230	122.605	2.78182	0.281892	6.32093	2.60001e-10	3.54361e-08	TrEMBL	tr|A8M2K9|A8M2K9_SALAI	Transcription termination factor Rho OS=Salinispora arenicola (strain CNS-205) GN=rho PE=3 SV=1	184	688	62.77	418.61	262/664	0.3946	0.5217	2.04e-08	GO:0000166,GO:0001882,GO:0001883,GO:0003674,GO:0003676,GO:0003723,GO:0003824,GO:0004386,GO:0005488,GO:0005524,GO:0006139,GO:0006152,GO:0006163,GO:0006195,GO:0006200,GO:0006351,GO:0006353,GO:0006355,GO:0006725,GO:0006753,GO:0006793,GO:0006796,GO:0006807,GO:0008150,GO:0008152,GO:0008186,GO:0009056,GO:0009058,GO:0009059,GO:0009116,GO:0009117,GO:0009119,GO:0009123,GO:0009125,GO:0009126,GO:0009128,GO:…
AIPGENE16079	169.479	2.75282	0.224497	7.80774	5.82213e-15	1.18641e-12	Swiss-Prot	sp|Q92113|CP17A_SQUAC	Steroid 17-alpha-hydroxylase/17,20 lyase OS=Squalus acanthias GN=CYP17A1 PE=2 SV=1	334	509	192.2	192.2	104/286	0.3636	0.8204	1.34e-54	GO:0003674,GO:0003824,GO:0004497,GO:0004508,GO:0005488,GO:0005506,GO:0005575,GO:0006629,GO:0006694,GO:0008150,GO:0008152,GO:0008202,GO:0008395,GO:0008610,GO:0009058,GO:0016020,GO:0016491,GO:0016705,GO:0016829,GO:0016830,GO:0016832,GO:0020037,GO:0043167,GO:0043169,GO:0044238,GO:0044699,GO:0044710,GO:0044711,GO:0046872,GO:0046906,GO:0046914,GO:0047442,GO:0055114,GO:0071704,GO:0097159,GO:1901360,GO:…
AIPGENE4050	571.971	2.74962	0.215842	8.10601	5.23089e-16	1.24763e-13	Swiss-Prot	sp|O70244|CUBN_RAT	Cubilin OS=Rattus norvegicus GN=Cubn PE=1 SV=2	820	3623	156.38	3833.86	3021/10893	0.2773	0.9963	1.7e-37	GO:0000323,GO:0001701,GO:0003674,GO:0004872,GO:0005215,GO:0005488,GO:0005509,GO:0005515,GO:0005575,GO:0005764,GO:0005765,GO:0005768,GO:0005773,GO:0005774,GO:0005775,GO:0005905,GO:0006066,GO:0006461,GO:0006629,GO:0006766,GO:0006810,GO:0006897,GO:0006898,GO:0007584,GO:0008150,GO:0008152,GO:0008202,GO:0008203,GO:0009605,GO:0009790,GO:0009792,GO:0009991,GO:0010008,GO:0012506,GO:0015031,GO:0015235,GO:…
AIPGENE5877	32.835	2.74692	0.435334	4.01283	5.99946e-05	0.00316389	no_hit	-	-	-	-	-	-	-	-	-	-	-
AIPGENE26266	3014.22	2.73946	0.196179	8.86671	7.53372e-19	2.29167e-16	no_hit	-	-	-	-	-	-	-	-	-	-	-
AIPGENE3767	26.0505	2.73813	0.505522	3.43829	0.000585392	0.0247219	no_hit	-	-	-	-	-	-	-	-	-	-	-
AIPGENE7102	1312.46	2.72922	0.208127	8.30852	9.6901e-17	2.51093e-14	Swiss-Prot	sp|Q8R4V5|OIT3_MOUSE	Oncoprotein-induced transcript 3 protein OS=Mus musculus GN=Oit3 PE=2 SV=2	522	546	112.08	112.08	80/285	0.2807	0.5172	5.94e-25	GO:0005575,GO:0005634,GO:0005635,GO:0008150,GO:0031967,GO:0031975,GO:0042592,GO:0043226,GO:0043227,GO:0043229,GO:0043231,GO:0044422,GO:0044424,GO:0044428,GO:0044446,GO:0044464,GO:0048878,GO:0065007,GO:0065008,GO:1903118
AIPGENE3575	617.045	2.72345	0.220199	7.82679	5.005e-15	1.0299e-12	nr	gi|156382496|ref|XP_001632589.1|	predicted protein [Nematostella vectensis] >gi|156219647|gb|EDO40526.1| predicted protein [Nematostella vectensis]	185	302	228.41	228.41	112/173	0.6474	0.9351	6.11e-71	-
AIPGENE23201	3119.03	2.72297	0.155821	11.0574	2.01855e-28	1.2105e-25	no_hit	-	-	-	-	-	-	-	-	-	-	-
AIPGENE22811	135.905	2.71793	0.396228	4.33571	1.45288e-05	0.000896898	Swiss-Prot	sp|Q96CG8|CTHR1_HUMAN	Collagen triple helix repeat-containing protein 1 OS=Homo sapiens GN=CTHRC1 PE=1 SV=1	1626	243	158.3	158.3	86/188	0.4574	0.1058	5.37e-41	GO:0001503,GO:0001664,GO:0001736,GO:0003674,GO:0005102,GO:0005109,GO:0005488,GO:0005515,GO:0005575,GO:0005576,GO:0005578,GO:0005581,GO:0005615,GO:0005737,GO:0006928,GO:0007164,GO:0007165,GO:0007166,GO:0008150,GO:0008284,GO:0009653,GO:0009966,GO:0009968,GO:0009987,GO:0010646,GO:0010648,GO:0016043,GO:0016055,GO:0016477,GO:0017147,GO:0022603,GO:0023051,GO:0023057,GO:0030030,GO:0030111,GO:0030178,GO:…
AIPGENE2816	405.688	2.71097	0.241572	7.08265	1.41427e-12	2.47367e-10	no_hit	-	-	-	-	-	-	-	-	-	-	-
AIPGENE657	274.236	2.70435	0.21628	7.88028	3.26643e-15	6.99583e-13	Swiss-Prot	sp|Q12841|FSTL1_HUMAN	Follistatin-related protein 1 OS=Homo sapiens GN=FSTL1 PE=1 SV=1	212	308	123.25	123.25	69/165	0.4182	0.6981	4.54e-32	GO:0003674,GO:0005488,GO:0005509,GO:0005515,GO:0005539,GO:0005575,GO:0005576,GO:0005615,GO:0006355,GO:0006357,GO:0007165,GO:0007166,GO:0007167,GO:0007178,GO:0008150,GO:0008201,GO:0009889,GO:0009987,GO:0010468,GO:0010556,GO:0019219,GO:0019222,GO:0030509,GO:0031323,GO:0031326,GO:0043167,GO:0043168,GO:0043169,GO:0044421,GO:0046872,GO:0050789,GO:0050794,GO:0050896,GO:0051171,GO:0051252,GO:0051716,GO:…
AIPGENE17639	15200.9	2.68482	0.483493	3.48467	0.000492736	0.0211062	Swiss-Prot	sp|Q9P283|SEM5B_HUMAN	Semaphorin-5B OS=Homo sapiens GN=SEMA5B PE=2 SV=4	693	1151	157.15	782.17	534/1700	0.3141	0.7388	1.62e-38	GO:0003674,GO:0004872,GO:0005575,GO:0007275,GO:0007399,GO:0008150,GO:0009987,GO:0016020,GO:0016021,GO:0030154,GO:0032501,GO:0032502,GO:0044425,GO:0044699,GO:0044707,GO:0044763,GO:0044767,GO:0048731,GO:0048856,GO:0048869
AIPGENE18042	13540.4	2.66944	0.130156	12.8265	1.16533e-37	1.28732e-34	no_hit	-	-	-	-	-	-	-	-	-	-	-
AIPGENE29205	345.364	2.66931	0.176215	9.47318	2.71451e-21	1.03591e-18	nr	gi|556095930|gb|ESO84582.1|	hypothetical protein LOTGIDRAFT_236232 [Lottia gigantea]	1006	1161	162.16	162.16	159/584	0.2723	0.5577	2.76e-37	-
AIPGENE22926	126.129	2.65396	0.242795	6.81215	9.61502e-12	1.54053e-09	nr	gi|156351044|ref|XP_001622337.1|	predicted protein [Nematostella vectensis] >gi|156208849|gb|EDO30237.1| predicted protein [Nematostella vectensis]	303	121	62	176.38	103/286	0.3601	0.8284	8.55e-09	-
AIPGENE20871	2690.97	2.63561	0.147269	11.1063	1.16936e-28	7.4375e-26	TrEMBL	tr|C3XYM5|C3XYM5_BRAFL	Putative uncharacterized protein OS=Branchiostoma floridae GN=BRAFLDRAFT_91496 PE=4 SV=1	249	1503	68.94	68.94	56/226	0.2478	0.8233	5.26e-10	GO:0003674,GO:0003824,GO:0004175,GO:0004252,GO:0006508,GO:0008150,GO:0008152,GO:0008233,GO:0008236,GO:0016787,GO:0017171,GO:0019538,GO:0043170,GO:0044238,GO:0070011,GO:0071704
AIPGENE28402	3109.09	2.61106	0.117148	13.7524	4.92722e-43	6.8945e-40	no_hit	-	-	-	-	-	-	-	-	-	-	-
AIPGENE4980	81.5842	2.60687	0.314489	5.10945	3.23092e-07	2.68039e-05	no_hit	-	-	-	-	-	-	-	-	-	-	-
AIPGENE8458	205.842	2.60029	0.232819	6.87351	6.26425e-12	1.01923e-09	TrEMBL	tr|L5LTP4|L5LTP4_MYODS	Translation initiation factor IF-2 OS=Myotis davidii GN=MDA_GLEAN10011451 PE=4 SV=1	1982	312	60.08	1337.84	445/1823	0.2441	0.0444	8.97e-06	GO:0003674,GO:0003676,GO:0003723,GO:0003743,GO:0005488,GO:0006413,GO:0008135,GO:0008150,GO:0008152,GO:0009987,GO:0044237,GO:0097159,GO:1901363
AIPGENE4362	1939.59	2.56974	0.138882	11.3027	1.27286e-29	9.21243e-27	Swiss-Prot	sp|Q06852|SLAP1_CLOTH	Cell surface glycoprotein 1 OS=Clostridium thermocellum (strain ATCC 27405 / DSM 1237) GN=olpB PE=4 SV=2	867	2313	58.92	1459.92	1017/2191	0.4642	0.1696	1.93e-07	GO:0000272,GO:0003674,GO:0005488,GO:0005575,GO:0005576,GO:0005618,GO:0005975,GO:0005976,GO:0008150,GO:0008152,GO:0009056,GO:0009057,GO:0016052,GO:0030115,GO:0030246,GO:0030312,GO:0043170,GO:0044238,GO:0044464,GO:0071704,GO:1901575
AIPGENE29023	2774.63	2.56111	0.103805	15.0389	4.08556e-51	7.14598e-48	no_hit	-	-	-	-	-	-	-	-	-	-	-
AIPGENE21231	74.2279	2.55771	0.362442	4.29781	1.72491e-05	0.00104636	no_hit	-	-	-	-	-	-	-	-	-	-	-
AIPGENE11184	337.789	2.53968	0.208093	7.39897	1.37245e-13	2.57199e-11	Swiss-Prot	sp|Q63870|CO7A1_MOUSE	Collagen alpha-1(VII) chain OS=Mus musculus GN=Col7a1 PE=1 SV=3	150	2944	53.53	725.85	571/1220	0.468	0.6533	1.8e-07	GO:0003674,GO:0004857,GO:0004866,GO:0004867,GO:0005488,GO:0005515,GO:0005575,GO:0005576,GO:0005578,GO:0005581,GO:0005604,GO:0007155,GO:0008150,GO:0010466,GO:0010468,GO:0010951,GO:0019222,GO:0022610,GO:0030162,GO:0030234,GO:0030414,GO:0031012,GO:0032991,GO:0042802,GO:0043086,GO:0043234,GO:0044092,GO:0044420,GO:0044421,GO:0050789,GO:0050790,GO:0051246,GO:0051336,GO:0051346,GO:0052547,GO:0052548,GO:…
AIPGENE3880	309.778	2.53608	0.197051	7.79532	6.42447e-15	1.29657e-12	Swiss-Prot	sp|O57525|CP17A_RANDY	Steroid 17-alpha-hydroxylase/17,20 lyase OS=Rana dybowskii GN=CYP17A1 PE=2 SV=1	514	519	304.29	304.29	174/489	0.3558	0.9377	7.83e-95	GO:0003674,GO:0003824,GO:0004497,GO:0004508,GO:0005488,GO:0005506,GO:0005575,GO:0006629,GO:0006694,GO:0008150,GO:0008152,GO:0008202,GO:0008395,GO:0008610,GO:0009058,GO:0016020,GO:0016491,GO:0016705,GO:0016829,GO:0016830,GO:0016832,GO:0020037,GO:0043167,GO:0043169,GO:0044238,GO:0044699,GO:0044710,GO:0044711,GO:0046872,GO:0046906,GO:0046914,GO:0047442,GO:0055114,GO:0071704,GO:0097159,GO:1901360,GO:…
AIPGENE14619	1058.29	2.52572	0.255662	5.9677	2.40627e-09	2.98848e-07	Swiss-Prot	sp|Q9CYL5|GAPR1_MOUSE	Golgi-associated plant pathogenesis-related protein 1 OS=Mus musculus GN=Glipr2 PE=2 SV=3	175	154	78.95	78.95	43/99	0.4343	0.5486	3.07e-17	GO:0000139,GO:0005575,GO:0005576,GO:0005794,GO:0016020,GO:0031090,GO:0043226,GO:0043227,GO:0043229,GO:0043231,GO:0044422,GO:0044424,GO:0044431,GO:0044444,GO:0044446,GO:0044464,GO:0098588
AIPGENE5505	635.608	2.5042	0.145505	10.3378	4.75135e-25	2.16796e-22	Swiss-Prot	sp|P20825|POL2_DROME	Retrovirus-related Pol polyprotein from transposon 297 OS=Drosophila melanogaster GN=pol PE=4 SV=1	528	1059	239.97	298.5	161/418	0.3852	0.7822	1.54e-67	GO:0003674,GO:0003676,GO:0003723,GO:0003824,GO:0003964,GO:0004175,GO:0004190,GO:0004518,GO:0004519,GO:0005488,GO:0006139,GO:0006259,GO:0006260,GO:0006278,GO:0006508,GO:0006725,GO:0006807,GO:0008150,GO:0008152,GO:0008233,GO:0009058,GO:0009059,GO:0009987,GO:0015074,GO:0016740,GO:0016772,GO:0016779,GO:0016787,GO:0016788,GO:0019538,GO:0034061,GO:0034641,GO:0034645,GO:0043170,GO:0044237,GO:0044238,GO:…
AIPGENE27786	1483.45	2.5032	0.404382	3.71728	0.000201381	0.00928962	Swiss-Prot	sp|P25304|AGRIN_RAT	Agrin OS=Rattus norvegicus GN=Agrn PE=1 SV=2	748	1959	221.48	1410.1	1319/4215	0.3129	0.9479	1.43e-58	GO:0001932,GO:0001948,GO:0002162,GO:0003674,GO:0005488,GO:0005509,GO:0005515,GO:0005539,GO:0005575,GO:0005576,GO:0005578,GO:0005604,GO:0005605,GO:0005886,GO:0006140,GO:0006355,GO:0006357,GO:0006461,GO:0007154,GO:0007267,GO:0007268,GO:0007275,GO:0007416,GO:0007528,GO:0008104,GO:0008150,GO:0008582,GO:0009118,GO:0009889,GO:0009891,GO:0009893,GO:0009894,GO:0009987,GO:0010468,GO:0010556,GO:0010557,GO:…
AIPGENE7230	123.995	2.495	0.359636	4.15698	3.22486e-05	0.00183383	Swiss-Prot	sp|P14272|KLKB1_RAT	Plasma kallikrein OS=Rattus norvegicus GN=Klkb1 PE=1 SV=1	262	638	204.14	204.14	113/262	0.4313	0.9771	3.21e-59	GO:0001889,GO:0003674,GO:0003824,GO:0004175,GO:0004252,GO:0005575,GO:0005576,GO:0005615,GO:0006508,GO:0006950,GO:0006952,GO:0006954,GO:0007596,GO:0007599,GO:0008150,GO:0008152,GO:0008233,GO:0008236,GO:0009611,GO:0016787,GO:0017171,GO:0019538,GO:0030193,GO:0030195,GO:0031099,GO:0031100,GO:0032101,GO:0032501,GO:0032502,GO:0042730,GO:0043170,GO:0044238,GO:0044421,GO:0044699,GO:0044707,GO:0044767,GO:…
AIPGENE6737	28.2095	2.49064	0.445734	3.34423	0.000825101	0.0333681	TrEMBL	tr|A7SIK6|A7SIK6_NEMVE	Predicted protein OS=Nematostella vectensis GN=v1g212821 PE=4 SV=1	950	368	110.15	110.15	55/125	0.44	0.1274	2.66e-22	GO:0003674,GO:0003824,GO:0006508,GO:0008150,GO:0008152,GO:0008233,GO:0008234,GO:0016787,GO:0019538,GO:0043170,GO:0044238,GO:0070011,GO:0071704
AIPGENE19986	429.781	2.49062	0.175492	8.49399	1.99664e-17	5.44254e-15	Swiss-Prot	sp|Q5EAD2|SERA_BOVIN	D-3-phosphoglycerate dehydrogenase OS=Bos taurus GN=PHGDH PE=2 SV=3	521	533	423.7	423.7	216/413	0.523	0.7774	8.21e-141	GO:0000166,GO:0003674,GO:0003824,GO:0004617,GO:0005488,GO:0006082,GO:0006520,GO:0006541,GO:0006544,GO:0006563,GO:0006564,GO:0006566,GO:0006790,GO:0006807,GO:0008150,GO:0008152,GO:0008652,GO:0009058,GO:0009064,GO:0009066,GO:0009069,GO:0009070,GO:0009448,GO:0009987,GO:0010468,GO:0016043,GO:0016053,GO:0016491,GO:0016614,GO:0016616,GO:0019222,GO:0019530,GO:0019752,GO:0021510,GO:0021782,GO:0021915,GO:…
AIPGENE9011	163.646	2.48569	0.218998	6.78401	1.16887e-11	1.84462e-09	nr	gi|156373196|ref|XP_001629419.1|	predicted protein [Nematostella vectensis] >gi|156216419|gb|EDO37356.1| predicted protein [Nematostella vectensis]	175	219	93.97	93.97	68/169	0.4024	0.8743	2.68e-20	-
AIPGENE27824	115.704	2.47448	0.308099	4.78572	1.70375e-06	0.000125035	Swiss-Prot	sp|P10079|FBP1_STRPU	Fibropellin-1 OS=Strongylocentrotus purpuratus GN=EGF1 PE=1 SV=2	1107	1064	441.43	4658.43	2301/4564	0.5042	0.3884	1.75e-134	GO:0003674,GO:0005488,GO:0005509,GO:0005575,GO:0005576,GO:0005578,GO:0005615,GO:0016023,GO:0031012,GO:0031410,GO:0031982,GO:0031988,GO:0032579,GO:0033166,GO:0043167,GO:0043169,GO:0043226,GO:0043227,GO:0043229,GO:0043231,GO:0044420,GO:0044421,GO:0044424,GO:0044444,GO:0044464,GO:0046872
AIPGENE1814	1120.2	2.47053	0.131654	11.1697	5.73732e-29	4.01402e-26	Swiss-Prot	sp|Q91V88|NPNT_MOUSE	Nephronectin OS=Mus musculus GN=Npnt PE=1 SV=1	346	561	124.02	124.02	88/235	0.3745	0.6532	4.87e-30	GO:0001657,GO:0001658,GO:0001763,GO:0002009,GO:0003674,GO:0005102,GO:0005178,GO:0005488,GO:0005509,GO:0005515,GO:0005575,GO:0005576,GO:0005578,GO:0005604,GO:0006355,GO:0006357,GO:0006937,GO:0006940,GO:0007155,GO:0007160,GO:0007275,GO:0008150,GO:0008305,GO:0009605,GO:0009653,GO:0009889,GO:0009891,GO:0009893,GO:0009966,GO:0009967,GO:0009987,GO:0010033,GO:0010468,GO:0010556,GO:0010557,GO:0010562,GO:…
AIPGENE19230	3209.63	2.46769	0.137271	10.6919	1.11065e-26	5.68569e-24	Swiss-Prot	sp|Q9GNN8|CTXA_CARAL	Toxin CaTX-A OS=Carybdea alata PE=1 SV=1	540	463	73.17	73.17	47/182	0.2582	0.3352	1.68e-12	GO:0001906,GO:0005575,GO:0005576,GO:0006810,GO:0006811,GO:0008150,GO:0009987,GO:0016020,GO:0016021,GO:0019835,GO:0031640,GO:0035821,GO:0042151,GO:0043226,GO:0043228,GO:0043229,GO:0043232,GO:0044179,GO:0044217,GO:0044218,GO:0044279,GO:0044364,GO:0044421,GO:0044424,GO:0044425,GO:0044444,GO:0044448,GO:0044464,GO:0044699,GO:0044764,GO:0044765,GO:0051234,GO:0051704,GO:0051715,GO:0065007,GO:0065008
AIPGENE11974	236.224	2.46731	0.274004	5.35509	8.5514e-08	7.80371e-06	Swiss-Prot	sp|P22757|HE_PARLI	Hatching enzyme OS=Paracentrotus lividus PE=1 SV=1	180	587	133.65	133.65	67/137	0.4891	0.7611	3.32e-35	GO:0003674,GO:0003824,GO:0004175,GO:0004222,GO:0005488,GO:0005575,GO:0006508,GO:0008150,GO:0008152,GO:0008233,GO:0008237,GO:0008270,GO:0016787,GO:0019538,GO:0031012,GO:0043167,GO:0043169,GO:0043170,GO:0044238,GO:0046872,GO:0046914,GO:0070011,GO:0071704
AIPGENE20405	80.8855	2.46657	0.416933	3.51752	0.000435594	0.0188121	no_hit	-	-	-	-	-	-	-	-	-	-	-
AIPGENE26996	81.3127	2.45709	0.294736	4.9437	7.6652e-07	5.91488e-05	Swiss-Prot	sp|Q8IZJ3|CPMD8_HUMAN	C3 and PZP-like alpha-2-macroglobulin domain-containing protein 8 OS=Homo sapiens GN=CPAMD8 PE=1 SV=2	222	1885	51.22	51.22	35/139	0.2518	0.5901	2.83e-06	GO:0003674,GO:0004857,GO:0004866,GO:0004867,GO:0005575,GO:0005576,GO:0005615,GO:0005886,GO:0008150,GO:0010466,GO:0010468,GO:0010951,GO:0016020,GO:0019222,GO:0030162,GO:0030234,GO:0030414,GO:0043086,GO:0044092,GO:0044421,GO:0044464,GO:0050789,GO:0050790,GO:0051246,GO:0051336,GO:0051346,GO:0052547,GO:0052548,GO:0060255,GO:0061134,GO:0061135,GO:0065007,GO:0065009,GO:0070613,GO:0080090
AIPGENE22122	479.513	2.45506	0.171742	8.47238	2.40432e-17	6.46979e-15	Swiss-Prot	sp|Q61753|SERA_MOUSE	D-3-phosphoglycerate dehydrogenase OS=Mus musculus GN=Phgdh PE=1 SV=3	521	533	423.32	423.32	228/473	0.482	0.8829	1.47e-140	GO:0000166,GO:0003674,GO:0003824,GO:0004617,GO:0005488,GO:0006082,GO:0006520,GO:0006541,GO:0006544,GO:0006563,GO:0006564,GO:0006566,GO:0006790,GO:0006807,GO:0008150,GO:0008152,GO:0008652,GO:0009058,GO:0009064,GO:0009066,GO:0009069,GO:0009070,GO:0009448,GO:0009987,GO:0010468,GO:0016043,GO:0016053,GO:0016491,GO:0016614,GO:0016616,GO:0019222,GO:0019530,GO:0019752,GO:0021510,GO:0021782,GO:0021915,GO:…
AIPGENE3178	173.869	2.45363	0.285094	5.09875	3.41899e-07	2.82524e-05	Swiss-Prot	sp|Q76DT2|TX60A_ACTVL	Toxin AvTX-60A OS=Actineria villosa GN=Av60A PE=1 SV=1	496	498	596.66	596.66	289/501	0.5768	0.9899	0	GO:0001906,GO:0005575,GO:0005576,GO:0008150,GO:0009987,GO:0019835,GO:0031640,GO:0035821,GO:0042151,GO:0043226,GO:0043228,GO:0043229,GO:0043232,GO:0044179,GO:0044364,GO:0044424,GO:0044444,GO:0044448,GO:0044464,GO:0044764,GO:0051704,GO:0051715,GO:0065007,GO:0065008
AIPGENE19342	2245.97	2.44551	0.142901	10.1155	4.71663e-24	2.02035e-21	Swiss-Prot	sp|P42583|NKX25_XENLA	Homeobox protein Nkx-2.5 OS=Xenopus laevis GN=nkx-2.5 PE=2 SV=1	280	299	144.05	144.05	73/118	0.6186	0.4214	4.15e-39	GO:0001071,GO:0003674,GO:0003676,GO:0003677,GO:0003700,GO:0005488,GO:0005575,GO:0005634,GO:0006355,GO:0007275,GO:0008150,GO:0009889,GO:0010468,GO:0010556,GO:0019219,GO:0019222,GO:0031323,GO:0031326,GO:0032501,GO:0032502,GO:0043226,GO:0043227,GO:0043229,GO:0043231,GO:0043565,GO:0044424,GO:0044464,GO:0044699,GO:0044707,GO:0044767,GO:0050789,GO:0050794,GO:0051171,GO:0051252,GO:0060255,GO:0065007,GO:…
AIPGENE9490	769.592	2.44277	0.263879	5.46755	4.56309e-08	4.43402e-06	nr	gi|156405324|ref|XP_001640682.1|	predicted protein [Nematostella vectensis] >gi|156227817|gb|EDO48619.1| predicted protein [Nematostella vectensis]	190	400	93.97	93.97	62/180	0.3444	0.9	1.45e-19	-
AIPGENE18607	1540.82	2.43966	0.210937	6.82506	8.78891e-12	1.419e-09	Swiss-Prot	sp|Q9CYL5|GAPR1_MOUSE	Golgi-associated plant pathogenesis-related protein 1 OS=Mus musculus GN=Glipr2 PE=2 SV=3	974	154	91.28	91.28	49/121	0.405	0.1242	2.86e-19	GO:0000139,GO:0005575,GO:0005576,GO:0005794,GO:0016020,GO:0031090,GO:0043226,GO:0043227,GO:0043229,GO:0043231,GO:0044422,GO:0044424,GO:0044431,GO:0044444,GO:0044446,GO:0044464,GO:0098588
AIPGENE27056	6667.37	2.43944	0.153333	9.38763	6.13678e-21	2.18313e-18	Swiss-Prot	sp|Q8IZJ3|CPMD8_HUMAN	C3 and PZP-like alpha-2-macroglobulin domain-containing protein 8 OS=Homo sapiens GN=CPAMD8 PE=1 SV=2	989	1885	169.47	531.12	333/1007	0.3307	0.8433	2.52e-41	GO:0003674,GO:0004857,GO:0004866,GO:0004867,GO:0005575,GO:0005576,GO:0005615,GO:0005886,GO:0008150,GO:0010466,GO:0010468,GO:0010951,GO:0016020,GO:0019222,GO:0030162,GO:0030234,GO:0030414,GO:0043086,GO:0044092,GO:0044421,GO:0044464,GO:0050789,GO:0050790,GO:0051246,GO:0051336,GO:0051346,GO:0052547,GO:0052548,GO:0060255,GO:0061134,GO:0061135,GO:0065007,GO:0065009,GO:0070613,GO:0080090
AIPGENE17331	57.447	2.43756	0.384183	3.74187	0.000182659	0.00851962	Swiss-Prot	sp|Q96CM8|ACSF2_HUMAN	Acyl-CoA synthetase family member 2, mitochondrial OS=Homo sapiens GN=ACSF2 PE=1 SV=2	572	615	152.91	152.91	154/594	0.2593	0.9965	1.62e-38	GO:0000166,GO:0001882,GO:0001883,GO:0003674,GO:0003824,GO:0005488,GO:0005524,GO:0005575,GO:0005739,GO:0006082,GO:0006629,GO:0006631,GO:0008150,GO:0008152,GO:0009987,GO:0016874,GO:0017076,GO:0019752,GO:0030554,GO:0032549,GO:0032550,GO:0032553,GO:0032555,GO:0032559,GO:0032787,GO:0035639,GO:0036094,GO:0043167,GO:0043168,GO:0043226,GO:0043227,GO:0043229,GO:0043231,GO:0043436,GO:0044237,GO:0044238,GO:…
AIPGENE28861	57.6265	2.40385	0.322308	4.35561	1.32695e-05	0.000824005	no_hit	-	-	-	-	-	-	-	-	-	-	-
AIPGENE26433	342.332	2.40237	0.244789	5.72889	1.01089e-08	1.11672e-06	no_hit	-	-	-	-	-	-	-	-	-	-	-
AIPGENE5302	11151.3	2.39588	0.133267	10.4743	1.13364e-25	5.40773e-23	Swiss-Prot	sp|Q8UWA5|CAH2_TRIHK	Carbonic anhydrase 2 OS=Tribolodon hakonensis GN=ca2 PE=2 SV=3	260	260	235.73	235.73	127/260	0.4885	0.9769	4.1e-75	GO:0003674,GO:0003824,GO:0004089,GO:0005488,GO:0005575,GO:0005737,GO:0005886,GO:0006730,GO:0008150,GO:0008152,GO:0008270,GO:0009987,GO:0016020,GO:0016829,GO:0016835,GO:0016836,GO:0043167,GO:0043169,GO:0044237,GO:0044281,GO:0044424,GO:0044464,GO:0044699,GO:0044710,GO:0044763,GO:0046872,GO:0046914
AIPGENE24832	2088.05	2.37878	0.123854	11.1323	8.73577e-29	5.72985e-26	nr	gi|115948429|ref|XP_797600.2|	PREDICTED: uncharacterized protein LOC593009 [Strongylocentrotus purpuratus]	556	587	270.4	270.4	189/599	0.3155	0.9874	1.01e-78	-
AIPGENE11521	2700.77	2.37828	0.203772	6.76383	1.34393e-11	2.10505e-09	Swiss-Prot	sp|Q8MIS5|209L2_MACMU	CD209 antigen-like protein 2 OS=Macaca mulatta GN=CD209L2 PE=1 SV=1	668	256	65.47	65.47	39/147	0.2653	0.2156	1.49e-10	GO:0002376,GO:0003674,GO:0005488,GO:0005537,GO:0005575,GO:0006810,GO:0006897,GO:0006950,GO:0006952,GO:0006955,GO:0008150,GO:0016020,GO:0016021,GO:0016192,GO:0030246,GO:0043167,GO:0043169,GO:0044425,GO:0045087,GO:0046872,GO:0048029,GO:0050896,GO:0051234
AIPGENE19786	1291.71	2.37458	0.124641	11.0283	2.78958e-28	1.6264e-25	Swiss-Prot	sp|P54316|LIPR1_RAT	Inactive pancreatic lipase-related protein 1 OS=Rattus norvegicus GN=Pnliprp1 PE=2 SV=1	545	473	224.94	224.94	169/501	0.3373	0.8917	6.79e-65	GO:0003674,GO:0003824,GO:0004806,GO:0005488,GO:0005509,GO:0005515,GO:0005575,GO:0005576,GO:0005615,GO:0006629,GO:0008150,GO:0008152,GO:0009719,GO:0009725,GO:0010033,GO:0010243,GO:0014070,GO:0016298,GO:0016787,GO:0016788,GO:0031016,GO:0031960,GO:0032502,GO:0033993,GO:0042221,GO:0043167,GO:0043169,GO:0043434,GO:0044238,GO:0044421,GO:0044699,GO:0044710,GO:0044767,GO:0046872,GO:0048513,GO:0048545,GO:…
AIPGENE23687	1063.07	2.36552	0.202588	6.7404	1.57946e-11	2.45565e-09	no_hit	-	-	-	-	-	-	-	-	-	-	-
AIPGENE10034	220.66	2.36085	0.170641	7.97494	1.52455e-15	3.51635e-13	Swiss-Prot	sp|Q3KNS6|ZN829_HUMAN	Zinc finger protein 829 OS=Homo sapiens GN=ZNF829 PE=2 SV=1	231	432	90.51	549.57	273/674	0.405	0.3723	1.02e-19	GO:0003674,GO:0003676,GO:0003677,GO:0005488,GO:0005575,GO:0005622,GO:0005634,GO:0006139,GO:0006351,GO:0006355,GO:0006725,GO:0006807,GO:0008150,GO:0008152,GO:0009058,GO:0009059,GO:0009889,GO:0009987,GO:0010468,GO:0010556,GO:0016070,GO:0018130,GO:0019219,GO:0019222,GO:0019438,GO:0031323,GO:0031326,GO:0032774,GO:0034641,GO:0034645,GO:0034654,GO:0043167,GO:0043169,GO:0043170,GO:0043226,GO:0043227,GO:…
AIPGENE27054	1382.64	2.34923	0.147522	9.14595	5.91069e-20	1.93843e-17	Swiss-Prot	sp|Q63041|A1M_RAT	Alpha-1-macroglobulin OS=Rattus norvegicus GN=A1m PE=1 SV=1	1267	1500	157.53	157.53	216/938	0.2303	0.6622	2.23e-37	GO:0003674,GO:0004857,GO:0004866,GO:0004867,GO:0005488,GO:0005515,GO:0005575,GO:0005576,GO:0005615,GO:0007566,GO:0008150,GO:0010466,GO:0010468,GO:0010951,GO:0019222,GO:0022414,GO:0030162,GO:0030234,GO:0030414,GO:0032403,GO:0043086,GO:0044092,GO:0044421,GO:0044699,GO:0044702,GO:0050789,GO:0050790,GO:0051246,GO:0051336,GO:0051346,GO:0052547,GO:0052548,GO:0060255,GO:0061134,GO:0061135,GO:0065007,GO:…
AIPGENE13758	797.614	2.34634	0.211725	6.35892	2.03183e-10	2.82424e-08	no_hit	-	-	-	-	-	-	-	-	-	-	-
AIPGENE17513	978.692	2.33895	0.144518	9.26495	1.95171e-20	6.60718e-18	Swiss-Prot	sp|P47970|NPTX2_CAVPO	Neuronal pentraxin-2 OS=Cavia porcellus GN=NPTX2 PE=1 SV=1	469	427	139.43	139.43	77/194	0.3969	0.3987	5.58e-35	GO:0003674,GO:0005488,GO:0005575,GO:0005775,GO:0031410,GO:0031974,GO:0031982,GO:0031983,GO:0034774,GO:0043160,GO:0043167,GO:0043169,GO:0043202,GO:0043226,GO:0043229,GO:0043233,GO:0044422,GO:0044424,GO:0044433,GO:0044437,GO:0044444,GO:0044446,GO:0044464,GO:0046872,GO:0060205,GO:0070013,GO:0097223
AIPGENE11338	1005.28	2.33816	0.165392	8.0908	5.92729e-16	1.39784e-13	Swiss-Prot	sp|Q62232|SIX2_MOUSE	Homeobox protein SIX2 OS=Mus musculus GN=Six2 PE=1 SV=2	277	296	259.23	259.23	117/175	0.6686	0.6318	1.65e-83	GO:0000902,GO:0000904,GO:0001071,GO:0001656,GO:0001708,GO:0001822,GO:0002062,GO:0003337,GO:0003382,GO:0003674,GO:0003676,GO:0003677,GO:0003700,GO:0005488,GO:0005515,GO:0005575,GO:0005634,GO:0006355,GO:0006357,GO:0006606,GO:0006810,GO:0006886,GO:0006913,GO:0007165,GO:0007166,GO:0007275,GO:0007501,GO:0008150,GO:0008283,GO:0008284,GO:0009653,GO:0009887,GO:0009889,GO:0009891,GO:0009893,GO:0009987,GO:…
AIPGENE894	23524.5	2.32649	0.140216	9.46038	3.06822e-21	1.14998e-18	Swiss-Prot	sp|Q06922|TGFA_PIG	Protransforming growth factor alpha OS=Sus scrofa GN=TGFA PE=2 SV=1	83	160	45.05	45.05	27/79	0.3418	0.9277	5.24e-06	GO:0000165,GO:0000187,GO:0001932,GO:0001934,GO:0003674,GO:0003824,GO:0004672,GO:0004708,GO:0004712,GO:0005102,GO:0005154,GO:0005488,GO:0005515,GO:0005575,GO:0005576,GO:0005615,GO:0005886,GO:0006793,GO:0006796,GO:0007088,GO:0007165,GO:0007176,GO:0007346,GO:0008083,GO:0008150,GO:0008152,GO:0008284,GO:0009893,GO:0009966,GO:0009967,GO:0009987,GO:0010469,GO:0010562,GO:0010564,GO:0010604,GO:0010638,GO:…
AIPGENE4815	285.565	2.32529	0.297507	4.45464	8.40332e-06	0.000541035	Swiss-Prot	sp|Q96RW7|HMCN1_HUMAN	Hemicentin-1 OS=Homo sapiens GN=HMCN1 PE=1 SV=2	675	5635	192.2	337.41	193/543	0.3554	0.4059	3.23e-49	GO:0003008,GO:0003674,GO:0005488,GO:0005509,GO:0005575,GO:0005576,GO:0005578,GO:0005604,GO:0005938,GO:0007600,GO:0007601,GO:0008150,GO:0030054,GO:0031012,GO:0031982,GO:0031988,GO:0032501,GO:0043167,GO:0043169,GO:0043226,GO:0043227,GO:0043230,GO:0044420,GO:0044421,GO:0044424,GO:0044444,GO:0044464,GO:0044699,GO:0044707,GO:0046872,GO:0050877,GO:0050896,GO:0050953,GO:0065010,GO:0070062
AIPGENE24766	2205.45	2.31889	0.110994	11.8825	1.45852e-32	1.33099e-29	Swiss-Prot	sp|P16462|LKTA_AGGAC	Leukotoxin OS=Aggregatibacter actinomycetemcomitans GN=lktA PE=3 SV=1	1515	1050	62.77	261.87	156/363	0.4298	0.0574	2.09e-08	GO:0001906,GO:0003674,GO:0005488,GO:0005509,GO:0005575,GO:0005576,GO:0008150,GO:0009279,GO:0009405,GO:0009987,GO:0016020,GO:0016021,GO:0019835,GO:0019867,GO:0031640,GO:0035821,GO:0043167,GO:0043169,GO:0044179,GO:0044364,GO:0044425,GO:0044462,GO:0044464,GO:0044764,GO:0046872,GO:0051704,GO:0051715,GO:0065007,GO:0065008
AIPGENE23313	275.799	2.31658	0.209214	6.29299	3.11418e-10	4.217e-08	no_hit	-	-	-	-	-	-	-	-	-	-	-
AIPGENE28816	13762	2.30983	0.345697	3.78896	0.000151281	0.00722287	Swiss-Prot	sp|P42674|BP10_PARLI	Blastula protease 10 OS=Paracentrotus lividus GN=BP10 PE=2 SV=1	583	597	149.83	149.83	102/296	0.3446	0.4854	2.22e-37	GO:0003674,GO:0003824,GO:0004175,GO:0004222,GO:0005488,GO:0005575,GO:0005576,GO:0005615,GO:0005737,GO:0005938,GO:0006508,GO:0008150,GO:0008152,GO:0008233,GO:0008237,GO:0008270,GO:0016787,GO:0019538,GO:0043167,GO:0043169,GO:0043170,GO:0044238,GO:0044421,GO:0044424,GO:0044444,GO:0044464,GO:0046872,GO:0046914,GO:0048471,GO:0070011,GO:0071704
AIPGENE6291	1137.99	2.28806	0.235684	5.4652	4.62373e-08	4.47224e-06	Swiss-Prot	sp|Q9CYL5|GAPR1_MOUSE	Golgi-associated plant pathogenesis-related protein 1 OS=Mus musculus GN=Glipr2 PE=2 SV=3	150	154	116.7	116.7	65/147	0.4422	0.94	8.29e-32	GO:0000139,GO:0005575,GO:0005576,GO:0005794,GO:0016020,GO:0031090,GO:0043226,GO:0043227,GO:0043229,GO:0043231,GO:0044422,GO:0044424,GO:0044431,GO:0044444,GO:0044446,GO:0044464,GO:0098588
AIPGENE6293	50.8877	2.28136	0.317152	4.04022	5.3402e-05	0.00285205	Swiss-Prot	sp|Q6P832|GATM_XENTR	Glycine amidinotransferase, mitochondrial OS=Xenopus tropicalis GN=gatm PE=2 SV=1	257	422	381.33	381.33	173/256	0.6758	0.9961	7.5e-130	GO:0003674,GO:0003824,GO:0005575,GO:0005737,GO:0005739,GO:0005743,GO:0006082,GO:0006520,GO:0006575,GO:0006600,GO:0006601,GO:0006807,GO:0008150,GO:0008152,GO:0008652,GO:0009058,GO:0009987,GO:0015067,GO:0015068,GO:0016020,GO:0016053,GO:0016740,GO:0016741,GO:0016769,GO:0016787,GO:0016810,GO:0016813,GO:0019752,GO:0019866,GO:0031090,GO:0031966,GO:0042398,GO:0043226,GO:0043227,GO:0043229,GO:0043231,GO:…
AIPGENE334	4194.9	2.27014	0.0828014	15.3396	4.15859e-53	8.72847e-50	Swiss-Prot	sp|Q8BH97|RCN3_MOUSE	Reticulocalbin-3 OS=Mus musculus GN=Rcn3 PE=2 SV=1	316	328	172.17	172.17	103/276	0.3732	0.8354	6.18e-49	GO:0003674,GO:0005488,GO:0005509,GO:0005575,GO:0005783,GO:0005788,GO:0008150,GO:0031974,GO:0043167,GO:0043169,GO:0043226,GO:0043227,GO:0043229,GO:0043231,GO:0043233,GO:0044422,GO:0044424,GO:0044432,GO:0044444,GO:0044446,GO:0044464,GO:0046872,GO:0070013
AIPGENE18009	3954.74	2.26518	0.114273	11.0715	1.72441e-28	1.06452e-25	no_hit	-	-	-	-	-	-	-	-	-	-	-
AIPGENE14545	200.868	2.25283	0.283369	4.42121	9.81478e-06	0.00062425	Swiss-Prot	sp|Q58L91|FA5V_OXYSU	Venom prothrombin activator oscutarin-C non-catalytic subunit OS=Oxyuranus scutellatus PE=1 SV=1	364	1459	116.7	202.2	119/322	0.3696	0.4341	8.98e-27	GO:0003674,GO:0003824,GO:0004175,GO:0004252,GO:0005488,GO:0005507,GO:0005515,GO:0005575,GO:0005576,GO:0006508,GO:0007155,GO:0007610,GO:0008047,GO:0008150,GO:0008152,GO:0008233,GO:0008236,GO:0010468,GO:0010952,GO:0016504,GO:0016787,GO:0017171,GO:0019222,GO:0019538,GO:0022610,GO:0030162,GO:0030193,GO:0030194,GO:0030234,GO:0032101,GO:0035737,GO:0035738,GO:0035806,GO:0035807,GO:0035821,GO:0043085,GO:…
AIPGENE1003	164.892	2.24736	0.218783	5.70136	1.18855e-08	1.29256e-06	Swiss-Prot	sp|P80041|DDC_PIG	Aromatic-L-amino-acid decarboxylase OS=Sus scrofa GN=DDC PE=1 SV=2	469	486	312.77	312.77	166/475	0.3495	0.8891	4.79e-99	GO:0003674,GO:0003824,GO:0004058,GO:0005488,GO:0006082,GO:0006520,GO:0006584,GO:0006725,GO:0006807,GO:0008150,GO:0008152,GO:0009058,GO:0009712,GO:0009713,GO:0009987,GO:0016829,GO:0016830,GO:0016831,GO:0018958,GO:0019438,GO:0019752,GO:0030170,GO:0042416,GO:0042417,GO:0042423,GO:0043167,GO:0043168,GO:0043436,GO:0044237,GO:0044238,GO:0044249,GO:0044281,GO:0044699,GO:0044710,GO:0044763,GO:0046189,GO:…
AIPGENE12437	6244.08	2.24513	0.143708	8.6643	4.54301e-18	1.28856e-15	nr	gi|390355963|ref|XP_003728670.1|	PREDICTED: uncharacterized protein LOC584567 isoform 1 [Strongylocentrotus purpuratus]	614	571	374.79	374.79	215/575	0.3739	0.9186	4.68e-118	-
AIPGENE17088	151.376	2.24448	0.337717	3.68499	0.000228708	0.0105041	Swiss-Prot	sp|P18503|CAS4_EPHMU	Short-chain collagen C4 (Fragment) OS=Ephydatia muelleri PE=2 SV=1	317	366	79.72	122.85	98/279	0.3513	0.6404	1.28e-15	GO:0005575,GO:0005576,GO:0005578,GO:0005581,GO:0031012,GO:0032991,GO:0043234,GO:0044421
AIPGENE7224	2038	2.23324	0.13163	9.36894	7.32642e-21	2.56291e-18	Swiss-Prot	sp|P26262|KLKB1_MOUSE	Plasma kallikrein OS=Mus musculus GN=Klkb1 PE=1 SV=2	325	638	201.44	201.44	107/253	0.4229	0.7662	2.37e-57	GO:0003674,GO:0003824,GO:0004175,GO:0004252,GO:0005575,GO:0005576,GO:0005615,GO:0006508,GO:0006950,GO:0006952,GO:0006954,GO:0007596,GO:0007599,GO:0008150,GO:0008152,GO:0008233,GO:0008236,GO:0009611,GO:0016485,GO:0016787,GO:0017171,GO:0019538,GO:0030193,GO:0030195,GO:0031638,GO:0031639,GO:0032101,GO:0032501,GO:0042730,GO:0043170,GO:0044238,GO:0044421,GO:0044699,GO:0044707,GO:0048518,GO:0048519,GO:…
AIPGENE15270	63.4808	2.2306	0.336092	3.66148	0.000250758	0.0114666	no_hit	-	-	-	-	-	-	-	-	-	-	-
AIPGENE27854	26211.9	2.22904	0.125065	9.82724	8.59396e-23	3.60757e-20	Swiss-Prot	sp|Q9C6B9|PEAM3_ARATH	Phosphoethanolamine N-methyltransferase 3 OS=Arabidopsis thaliana GN=NMT3 PE=2 SV=2	268	490	301.98	351.27	182/372	0.4892	0.9403	1.02e-97	GO:0000234,GO:0003674,GO:0003824,GO:0005575,GO:0005737,GO:0006066,GO:0006576,GO:0006629,GO:0006644,GO:0006650,GO:0006656,GO:0006793,GO:0006796,GO:0006807,GO:0008150,GO:0008152,GO:0008168,GO:0008170,GO:0008610,GO:0008654,GO:0008757,GO:0009058,GO:0009308,GO:0009987,GO:0016740,GO:0016741,GO:0019637,GO:0032259,GO:0034641,GO:0042439,GO:0044106,GO:0044237,GO:0044238,GO:0044249,GO:0044255,GO:0044281,GO:…
AIPGENE8036	453.978	2.22654	0.223099	5.49775	3.84663e-08	3.76135e-06	Swiss-Prot	sp|P15989|CO6A3_CHICK	Collagen alpha-3(VI) chain OS=Gallus gallus GN=COL6A3 PE=2 SV=2	1478	3137	141.35	941.26	1040/4658	0.2233	0.5751	3.83e-32	GO:0003674,GO:0004857,GO:0004866,GO:0004867,GO:0005575,GO:0005576,GO:0005578,GO:0005581,GO:0007155,GO:0008150,GO:0010466,GO:0010468,GO:0010951,GO:0019222,GO:0022610,GO:0030162,GO:0030234,GO:0030414,GO:0031012,GO:0032991,GO:0043086,GO:0043234,GO:0044092,GO:0044421,GO:0050789,GO:0050790,GO:0051246,GO:0051336,GO:0051346,GO:0052547,GO:0052548,GO:0060255,GO:0061134,GO:0061135,GO:0065007,GO:0065009,GO:…
AIPGENE6481	14392.7	2.22589	0.192633	6.36385	1.96758e-10	2.77165e-08	Swiss-Prot	sp|Q9R1A9|TREX2_MOUSE	Three prime repair exonuclease 2 OS=Mus musculus GN=Trex2 PE=2 SV=1	445	236	116.32	116.32	78/223	0.3498	0.4831	1.97e-28	GO:0000287,GO:0000738,GO:0003674,GO:0003676,GO:0003824,GO:0004518,GO:0004527,GO:0004529,GO:0004536,GO:0005488,GO:0005515,GO:0005575,GO:0005634,GO:0006139,GO:0006259,GO:0006281,GO:0006308,GO:0006725,GO:0006807,GO:0006950,GO:0006974,GO:0008150,GO:0008152,GO:0008296,GO:0008408,GO:0008853,GO:0009056,GO:0009057,GO:0009987,GO:0016787,GO:0016788,GO:0016796,GO:0016895,GO:0019439,GO:0033554,GO:0034641,GO:…
AIPGENE13236	176.086	2.21819	0.287489	4.23733	2.26189e-05	0.00133732	Swiss-Prot	sp|Q8CG08|CTHR1_RAT	Collagen triple helix repeat-containing protein 1 OS=Rattus norvegicus GN=Cthrc1 PE=1 SV=1	213	245	157.15	157.15	91/203	0.4483	0.9014	2.18e-45	GO:0001503,GO:0001664,GO:0001736,GO:0003674,GO:0005102,GO:0005109,GO:0005488,GO:0005515,GO:0005575,GO:0005576,GO:0005578,GO:0005581,GO:0005615,GO:0005737,GO:0006928,GO:0007164,GO:0007165,GO:0007166,GO:0008150,GO:0008284,GO:0009653,GO:0009966,GO:0009968,GO:0009987,GO:0010646,GO:0010648,GO:0016043,GO:0016055,GO:0016477,GO:0017147,GO:0022603,GO:0023051,GO:0023057,GO:0030030,GO:0030111,GO:0030178,GO:…
AIPGENE21189	227.967	2.21208	0.174505	6.9458	3.76312e-12	6.21922e-10	no_hit	-	-	-	-	-	-	-	-	-	-	-
AIPGENE28959	1405.91	2.20945	0.114705	10.544	5.41638e-26	2.64382e-23	Swiss-Prot	sp|Q14202|ZMYM3_HUMAN	Zinc finger MYM-type protein 3 OS=Homo sapiens GN=ZMYM3 PE=1 SV=2	548	1370	52.76	52.76	65/268	0.2425	0.4471	8.14e-06	GO:0003674,GO:0003676,GO:0003677,GO:0005488,GO:0005575,GO:0005634,GO:0006996,GO:0007010,GO:0007275,GO:0008150,GO:0008270,GO:0009987,GO:0016043,GO:0022603,GO:0022604,GO:0032501,GO:0032502,GO:0043167,GO:0043169,GO:0043226,GO:0043227,GO:0043229,GO:0043231,GO:0044424,GO:0044464,GO:0044699,GO:0044707,GO:0044767,GO:0046872,GO:0046914,GO:0050789,GO:0050793,GO:0050794,GO:0051128,GO:0065007,GO:0071840,GO:…
AIPGENE16560	490.222	2.20814	0.254725	4.74291	2.10675e-06	0.000150916	no_hit	-	-	-	-	-	-	-	-	-	-	-
AIPGENE21881	1071.15	2.20341	0.178657	6.7359	1.6292e-11	2.51435e-09	Swiss-Prot	sp|P09917|LOX5_HUMAN	Arachidonate 5-lipoxygenase OS=Homo sapiens GN=ALOX5 PE=1 SV=2	284	674	91.28	91.28	67/254	0.2638	0.8627	3.14e-19	GO:0001676,GO:0002532,GO:0002538,GO:0002540,GO:0003674,GO:0003824,GO:0004051,GO:0005488,GO:0005506,GO:0005515,GO:0005575,GO:0005615,GO:0005634,GO:0005635,GO:0005641,GO:0005737,GO:0005829,GO:0006082,GO:0006629,GO:0006631,GO:0006633,GO:0006636,GO:0006690,GO:0006691,GO:0006950,GO:0006952,GO:0006954,GO:0008150,GO:0008152,GO:0008610,GO:0009058,GO:0009611,GO:0009987,GO:0016020,GO:0016053,GO:0016363,GO:…
AIPGENE3772	76.4273	2.19033	0.252366	4.71668	2.39725e-06	0.000169414	no_hit	-	-	-	-	-	-	-	-	-	-	-
AIPGENE13707	289.075	2.18965	0.260393	4.56868	4.90804e-06	0.000329121	nr	gi|156343674|ref|XP_001621075.1|	hypothetical protein NEMVEDRAFT_v1g233837 [Nematostella vectensis] >gi|156206684|gb|EDO28975.1| predicted protein [Nematostella vectensis]	205	201	108.23	108.23	65/179	0.3631	0.8634	1.98e-25	-
AIPGENE3811	5011.97	2.18753	0.166337	7.1393	9.3804e-13	1.69729e-10	no_hit	-	-	-	-	-	-	-	-	-	-	-
AIPGENE17124	1877.29	2.1858	0.203169	5.83653	5.33006e-09	6.11326e-07	no_hit	-	-	-	-	-	-	-	-	-	-	-
AIPGENE13177	94.3117	2.18125	0.297226	3.97425	7.06025e-05	0.00367135	Swiss-Prot	sp|Q03601|NHL1_CAEEL	RING finger protein nhl-1 OS=Caenorhabditis elegans GN=nhl-1 PE=1 SV=2	409	974	76.26	122.47	97/314	0.3089	0.5868	1.34e-13	GO:0003674,GO:0003824,GO:0004842,GO:0005488,GO:0005515,GO:0006464,GO:0008150,GO:0008152,GO:0008270,GO:0009987,GO:0016567,GO:0016740,GO:0019538,GO:0032446,GO:0036211,GO:0043167,GO:0043169,GO:0043170,GO:0043412,GO:0044237,GO:0044238,GO:0044260,GO:0044267,GO:0046872,GO:0046914,GO:0070647,GO:0071704
AIPGENE2491	471.836	2.17477	0.235503	4.98837	6.08915e-07	4.80471e-05	Swiss-Prot	sp|Q9BUZ4|TRAF4_HUMAN	TNF receptor-associated factor 4 OS=Homo sapiens GN=TRAF4 PE=1 SV=1	433	470	229.18	229.18	132/478	0.2762	0.963	9.96e-68	GO:0001932,GO:0001934,GO:0003674,GO:0003676,GO:0003677,GO:0003824,GO:0004842,GO:0005102,GO:0005126,GO:0005164,GO:0005488,GO:0005515,GO:0005575,GO:0005634,GO:0005737,GO:0005856,GO:0005886,GO:0005911,GO:0005923,GO:0006464,GO:0006915,GO:0007165,GO:0007250,GO:0007275,GO:0007585,GO:0008150,GO:0008152,GO:0008219,GO:0008270,GO:0009893,GO:0009966,GO:0009967,GO:0009987,GO:0010562,GO:0010604,GO:0010646,GO:…
AIPGENE19900	110.989	2.17056	0.246861	4.7418	2.11832e-06	0.000151229	Swiss-Prot	sp|P81139|LIPR2_CAVPO	Pancreatic lipase-related protein 2 OS=Cavia porcellus GN=PNLIPRP2 PE=1 SV=1	254	434	100.52	100.52	63/224	0.2812	0.6417	4.3e-23	GO:0003674,GO:0003824,GO:0004620,GO:0004806,GO:0005488,GO:0005509,GO:0005575,GO:0005576,GO:0005615,GO:0006629,GO:0006643,GO:0006644,GO:0006664,GO:0006793,GO:0006796,GO:0008150,GO:0008152,GO:0009056,GO:0009395,GO:0009987,GO:0016042,GO:0016298,GO:0016787,GO:0016788,GO:0019374,GO:0019376,GO:0019377,GO:0019637,GO:0043167,GO:0043169,GO:0044237,GO:0044238,GO:0044242,GO:0044248,GO:0044255,GO:0044421,GO:…
AIPGENE26320	59.4874	2.16777	0.362095	3.22504	0.00125953	0.0485963	Swiss-Prot	sp|Q5XGD7|TM45B_XENTR	Transmembrane protein 45B OS=Xenopus tropicalis GN=tmem45b PE=2 SV=1	204	280	77.8	77.8	55/188	0.2926	0.8824	4.37e-16	GO:0005575,GO:0016020,GO:0016021,GO:0044425
AIPGENE10560	3193.89	2.16713	0.162995	7.1605	8.0384e-13	1.46711e-10	Swiss-Prot	sp|A8XWX5|CPG2_CAEBR	Chondroitin proteoglycan 2 OS=Caenorhabditis briggsae GN=cpg-2 PE=3 SV=2	814	491	89.35	452.14	546/2429	0.2248	0.9386	2.64e-17	GO:0000281,GO:0000910,GO:0003674,GO:0005488,GO:0005575,GO:0005576,GO:0006022,GO:0006030,GO:0006040,GO:0006807,GO:0007049,GO:0007275,GO:0008061,GO:0008150,GO:0008152,GO:0009790,GO:0009987,GO:0022402,GO:0032501,GO:0032502,GO:0043170,GO:0044699,GO:0044707,GO:0044763,GO:0044767,GO:0048856,GO:0051301,GO:0071704,GO:0097367,GO:1901071,GO:1901135,GO:1901564,GO:1903047
AIPGENE27611	108.748	2.15556	0.291191	3.96839	7.23604e-05	0.00375005	no_hit	-	-	-	-	-	-	-	-	-	-	-
AIPGENE13210	1805.86	2.15456	0.100475	11.4911	1.46277e-30	1.22809e-27	no_hit	-	-	-	-	-	-	-	-	-	-	-
AIPGENE7793	722.437	2.15444	0.177795	6.49311	8.40821e-11	1.20877e-08	no_hit	-	-	-	-	-	-	-	-	-	-	-
AIPGENE6929	906.439	2.14513	0.189247	6.05101	1.43937e-09	1.85343e-07	no_hit	-	-	-	-	-	-	-	-	-	-	-
AIPGENE28723	515.107	2.14114	0.15212	7.50156	6.30627e-14	1.19245e-11	Swiss-Prot	sp|Q7W2U8|TOX1_BORPA	Pertussis toxin subunit 1 homolog OS=Bordetella parapertussis (strain 12822 / ATCC BAA-587 / NCTC 13253) GN=ptxA PE=3 SV=1	243	269	65.86	65.86	54/181	0.2983	0.7325	1.43e-11	GO:0003674,GO:0003824,GO:0003950,GO:0005575,GO:0005576,GO:0008150,GO:0008152,GO:0009405,GO:0016740,GO:0016757,GO:0016763,GO:0051704
AIPGENE13435	52.8005	2.14073	0.345019	3.30629	0.000945411	0.0375819	TrEMBL	tr|A7SW08|A7SW08_NEMVE	Predicted protein OS=Nematostella vectensis GN=v1g218352 PE=4 SV=1	760	757	97.06	171.39	82/198	0.4141	0.2605	2.05e-17	GO:0003674,GO:0003824,GO:0004553,GO:0005975,GO:0005996,GO:0008150,GO:0008152,GO:0016787,GO:0016798,GO:0019321,GO:0019566,GO:0044238,GO:0044699,GO:0044710,GO:0044723,GO:0046373,GO:0046556,GO:0071704
AIPGENE12182	84.6626	2.13367	0.246032	4.60782	4.06907e-06	0.000277291	no_hit	-	-	-	-	-	-	-	-	-	-	-
AIPGENE16517	1126.91	2.13074	0.262132	4.31362	1.60605e-05	0.000985656	TrEMBL	tr|K1PZ19|K1PZ19_CRAGI	Disintegrin and metalloproteinase domain-containing protein 10 OS=Crassostrea gigas GN=CGI_10003314 PE=4 SV=1	514	1073	186.04	475.66	303/1031	0.2939	0.9202	1e-46	GO:0003674,GO:0003824,GO:0004175,GO:0004222,GO:0005488,GO:0005509,GO:0006508,GO:0007165,GO:0007166,GO:0007229,GO:0008150,GO:0008152,GO:0008233,GO:0008237,GO:0009987,GO:0016787,GO:0019538,GO:0043167,GO:0043169,GO:0043170,GO:0044238,GO:0046872,GO:0050789,GO:0050794,GO:0050896,GO:0051716,GO:0065007,GO:0070011,GO:0071704
AIPGENE24418	51.0707	2.12863	0.312316	3.61375	0.000301801	0.0134776	Swiss-Prot	sp|Q9BX70|BTBD2_HUMAN	BTB/POZ domain-containing protein 2 OS=Homo sapiens GN=BTBD2 PE=1 SV=1	518	525	221.86	221.86	143/440	0.325	0.8282	1.48e-63	GO:0000932,GO:0003674,GO:0005488,GO:0005515,GO:0005575,GO:0005737,GO:0030529,GO:0032991,GO:0035770,GO:0036464,GO:0043226,GO:0043228,GO:0043229,GO:0043232,GO:0044424,GO:0044444,GO:0044464
AIPGENE20335	1609.39	2.12556	0.179826	6.25918	3.87015e-10	5.20708e-08	Swiss-Prot	sp|Q5QNQ9|CORA1_MOUSE	Collagen alpha-1(XXVII) chain OS=Mus musculus GN=Col27a1 PE=2 SV=1	202	1845	60.85	803.66	776/1755	0.4422	0.5	1.17e-09	GO:0002063,GO:0003431,GO:0003433,GO:0003674,GO:0005198,GO:0005201,GO:0005488,GO:0005575,GO:0005576,GO:0005578,GO:0005581,GO:0005583,GO:0008150,GO:0009987,GO:0016043,GO:0030198,GO:0031012,GO:0032502,GO:0032991,GO:0043062,GO:0043167,GO:0043169,GO:0043234,GO:0044420,GO:0044421,GO:0044699,GO:0044763,GO:0044767,GO:0046872,GO:0048468,GO:0048856,GO:0048869,GO:0071840
AIPGENE25531	169.685	2.12544	0.207359	5.42748	5.71543e-08	5.37943e-06	Swiss-Prot	sp|P11276|FINC_MOUSE	Fibronectin OS=Mus musculus GN=Fn1 PE=1 SV=4	376	2477	63.93	115.53	49/106	0.4623	0.1383	1.24e-09	GO:0000902,GO:0000904,GO:0001525,GO:0001558,GO:0002526,GO:0003674,GO:0005488,GO:0005515,GO:0005539,GO:0005575,GO:0005576,GO:0005577,GO:0005578,GO:0005604,GO:0005605,GO:0005615,GO:0005793,GO:0006464,GO:0006950,GO:0006952,GO:0006953,GO:0006954,GO:0007044,GO:0007155,GO:0007160,GO:0007161,GO:0008047,GO:0008150,GO:0008152,GO:0008201,GO:0008360,GO:0009611,GO:0009653,GO:0009987,GO:0010468,GO:0010720,GO:…
AIPGENE19685	122.544	2.12278	0.286675	3.91657	8.98172e-05	0.00455356	Swiss-Prot	sp|O34918|YOAJ_BACSU	Expansin-YoaJ OS=Bacillus subtilis (strain 168) GN=yoaJ PE=1 SV=1	749	232	59.69	99.74	72/231	0.3117	0.2817	1.17e-08	GO:0005575,GO:0005576,GO:0005618,GO:0030312,GO:0044464
AIPGENE13361	508.887	2.11458	0.126875	8.78482	1.56616e-18	4.56557e-16	nr	gi|156364286|ref|XP_001626280.1|	predicted protein [Nematostella vectensis] >gi|156213151|gb|EDO34180.1| predicted protein [Nematostella vectensis]	143	748	82.8	409.75	202/414	0.4879	0.7762	1.45e-15	-
AIPGENE18684	2719.18	2.10961	0.195508	5.67553	1.38263e-08	1.4882e-06	nr	gi|156406941|ref|XP_001641303.1|	predicted protein [Nematostella vectensis] >gi|156228441|gb|EDO49240.1| predicted protein [Nematostella vectensis]	234	836	80.49	158.29	101/358	0.2821	0.9145	5.63e-14	-
AIPGENE2445	4029.35	2.10764	0.215121	5.14891	2.62003e-07	2.24456e-05	nr	gi|156361092|ref|XP_001625354.1|	predicted protein [Nematostella vectensis] >gi|156212184|gb|EDO33254.1| predicted protein [Nematostella vectensis]	548	578	97.83	97.83	55/131	0.4198	0.2263	3.3e-18	-
AIPGENE16887	729.58	2.10539	0.227812	4.85221	1.22091e-06	9.11944e-05	Swiss-Prot	sp|Q8TER0|SNED1_HUMAN	Sushi, nidogen and EGF-like domain-containing protein 1 OS=Homo sapiens GN=SNED1 PE=2 SV=2	1016	1413	202.6	745.28	592/1849	0.3202	0.4636	9.23e-52	GO:0003674,GO:0005488,GO:0005509,GO:0005575,GO:0005576,GO:0007155,GO:0007160,GO:0008150,GO:0022610,GO:0031589,GO:0031982,GO:0031988,GO:0043167,GO:0043169,GO:0043226,GO:0043227,GO:0043230,GO:0044421,GO:0046872,GO:0065010,GO:0070062
AIPGENE17591	11510.5	2.10028	0.151648	7.25546	4.00297e-13	7.37002e-11	Swiss-Prot	sp|Q96RW7|HMCN1_HUMAN	Hemicentin-1 OS=Homo sapiens GN=HMCN1 PE=1 SV=2	1483	5635	148.67	1505.83	730/1910	0.3822	0.3581	2.44e-34	GO:0003008,GO:0003674,GO:0005488,GO:0005509,GO:0005575,GO:0005576,GO:0005578,GO:0005604,GO:0005938,GO:0007600,GO:0007601,GO:0008150,GO:0030054,GO:0031012,GO:0031982,GO:0031988,GO:0032501,GO:0043167,GO:0043169,GO:0043226,GO:0043227,GO:0043230,GO:0044420,GO:0044421,GO:0044424,GO:0044444,GO:0044464,GO:0044699,GO:0044707,GO:0046872,GO:0050877,GO:0050896,GO:0050953,GO:0065010,GO:0070062
AIPGENE8919	47.7688	2.0997	0.32495	3.38421	0.000713822	0.0296095	TrEMBL	tr|D4QA01|D4QA01_9CNID	Alpha-2-macroglobulin OS=Haliplanella lineata GN=HaliA2M PE=2 SV=1	170	1672	65.08	65.08	30/63	0.4762	0.3647	4.52e-09	GO:0003674,GO:0004857,GO:0004866,GO:0005575,GO:0005576,GO:0005615,GO:0008150,GO:0010466,GO:0010468,GO:0010951,GO:0019222,GO:0030162,GO:0030234,GO:0030414,GO:0043086,GO:0044092,GO:0044421,GO:0050789,GO:0050790,GO:0051246,GO:0051336,GO:0051346,GO:0052547,GO:0052548,GO:0060255,GO:0061134,GO:0061135,GO:0065007,GO:0065009,GO:0070613,GO:0080090
AIPGENE4844	106.537	2.09862	0.285036	3.85431	0.000116058	0.00570477	Swiss-Prot	sp|P20825|POL2_DROME	Retrovirus-related Pol polyprotein from transposon 297 OS=Drosophila melanogaster GN=pol PE=4 SV=1	1405	1059	355.14	355.14	250/846	0.2955	0.5473	1.41e-101	GO:0003674,GO:0003676,GO:0003723,GO:0003824,GO:0003964,GO:0004175,GO:0004190,GO:0004518,GO:0004519,GO:0005488,GO:0006139,GO:0006259,GO:0006260,GO:0006278,GO:0006508,GO:0006725,GO:0006807,GO:0008150,GO:0008152,GO:0008233,GO:0009058,GO:0009059,GO:0009987,GO:0015074,GO:0016740,GO:0016772,GO:0016779,GO:0016787,GO:0016788,GO:0019538,GO:0034061,GO:0034641,GO:0034645,GO:0043170,GO:0044237,GO:0044238,GO:…
AIPGENE15896	513.7	2.09832	0.154542	7.10697	1.18621e-12	2.10994e-10	nr	gi|156368797|ref|XP_001627878.1|	predicted protein [Nematostella vectensis] >gi|156214840|gb|EDO35815.1| predicted protein [Nematostella vectensis]	456	293	112.85	166.38	123/370	0.3324	0.7851	6.85e-25	-
AIPGENE4359	329.765	2.09536	0.292043	3.75068	0.000176357	0.00824401	TrEMBL	tr|A7S592|A7S592_NEMVE	Predicted protein OS=Nematostella vectensis GN=v1g207016 PE=4 SV=1	692	1256	378.25	378.25	230/628	0.3662	0.8873	5.23e-112	GO:0003674,GO:0003824,GO:0005488,GO:0005575,GO:0005576,GO:0005975,GO:0008150,GO:0008152,GO:0016829,GO:0016835,GO:0016837,GO:0030246,GO:0044238,GO:0071704
AIPGENE9756	129.534	2.08732	0.301105	3.61109	0.000304917	0.0135591	no_hit	-	-	-	-	-	-	-	-	-	-	-
AIPGENE8749	279.243	2.08375	0.149243	7.26166	3.82377e-13	7.1024e-11	Swiss-Prot	sp|Q10576|P4HA1_CAEEL	Prolyl 4-hydroxylase subunit alpha-1 OS=Caenorhabditis elegans GN=dpy-18 PE=1 SV=2	435	559	143.66	143.66	118/397	0.2972	0.7747	3.61e-36	GO:0003674,GO:0003824,GO:0004656,GO:0005488,GO:0005506,GO:0005575,GO:0005623,GO:0005783,GO:0005788,GO:0006464,GO:0008150,GO:0008152,GO:0009653,GO:0009790,GO:0009987,GO:0010171,GO:0010172,GO:0016491,GO:0016701,GO:0016702,GO:0016705,GO:0016706,GO:0018126,GO:0018193,GO:0018208,GO:0019511,GO:0019538,GO:0019798,GO:0019842,GO:0030246,GO:0031406,GO:0031418,GO:0031543,GO:0031545,GO:0031974,GO:0032502,GO:…
AIPGENE12854	168.203	2.0822	0.246601	4.38844	1.14165e-05	0.000717427	Swiss-Prot	sp|Q13231|CHIT1_HUMAN	Chitotriosidase-1 OS=Homo sapiens GN=CHIT1 PE=1 SV=1	100	466	52.76	52.76	20/47	0.4255	0.47	8.48e-08	GO:0000272,GO:0000323,GO:0002376,GO:0003674,GO:0003824,GO:0004553,GO:0004568,GO:0005488,GO:0005575,GO:0005576,GO:0005615,GO:0005764,GO:0005773,GO:0005975,GO:0005976,GO:0006022,GO:0006026,GO:0006030,GO:0006032,GO:0006040,GO:0006807,GO:0006955,GO:0008061,GO:0008150,GO:0008152,GO:0008843,GO:0009056,GO:0009057,GO:0009605,GO:0009607,GO:0009617,GO:0016052,GO:0016787,GO:0016798,GO:0043170,GO:0043207,GO:…
AIPGENE19666	167.973	2.07732	0.231512	4.65343	3.26462e-06	0.000225398	Swiss-Prot	sp|A7LCJ2|PA2_URTCR	Phospholipase A2 OS=Urticina crassicornis PE=1 SV=1	173	155	110.15	110.15	59/128	0.4609	0.7341	6.74e-29	GO:0003674,GO:0003824,GO:0004620,GO:0004623,GO:0005488,GO:0005509,GO:0005575,GO:0005576,GO:0006629,GO:0006644,GO:0006793,GO:0006796,GO:0008150,GO:0008152,GO:0009056,GO:0009987,GO:0016042,GO:0016298,GO:0016787,GO:0016788,GO:0019637,GO:0042151,GO:0043167,GO:0043169,GO:0043226,GO:0043228,GO:0043229,GO:0043232,GO:0044237,GO:0044238,GO:0044255,GO:0044424,GO:0044444,GO:0044448,GO:0044464,GO:0044699,GO:…
AIPGENE23789	399.964	2.07365	0.168771	6.36157	1.997e-10	2.79434e-08	nr	gi|156389410|ref|XP_001634984.1|	predicted protein [Nematostella vectensis] >gi|156222073|gb|EDO42921.1| predicted protein [Nematostella vectensis]	132	129	70.09	70.09	52/125	0.416	0.9091	9.86e-13	-
AIPGENE9574	135.068	2.07339	0.319436	3.36028	0.000778646	0.0316725	Swiss-Prot	sp|Q20191|NAS13_CAEEL	Zinc metalloproteinase nas-13 OS=Caenorhabditis elegans GN=nas-13 PE=2 SV=5	212	450	120.94	120.94	58/111	0.5225	0.5142	1.48e-30	GO:0003674,GO:0003824,GO:0004175,GO:0004222,GO:0005488,GO:0005575,GO:0005576,GO:0006508,GO:0008150,GO:0008152,GO:0008233,GO:0008237,GO:0008270,GO:0016787,GO:0019538,GO:0043167,GO:0043169,GO:0043170,GO:0044238,GO:0046872,GO:0046914,GO:0070011,GO:0071704
AIPGENE28935	4152.29	2.07067	0.190635	5.61634	1.95041e-08	2.03668e-06	TrEMBL	tr|S9QLV4|S9QLV4_9DELT	Uncharacterized protein OS=Cystobacter fuscus DSM 2262 GN=D187_006201 PE=4 SV=1	251	1003	80.88	80.88	39/95	0.4105	0.3745	9.2e-14	GO:0003674,GO:0003824,GO:0004175,GO:0004222,GO:0005488,GO:0006508,GO:0008150,GO:0008152,GO:0008233,GO:0008237,GO:0008270,GO:0016787,GO:0019538,GO:0043167,GO:0043169,GO:0043170,GO:0044238,GO:0046872,GO:0046914,GO:0070011,GO:0071704
AIPGENE24853	441.804	2.06965	0.241468	4.42975	9.43405e-06	0.000601858	nr	gi|405978617|gb|EKC42995.1|	hypothetical protein CGI_10023598 [Crassostrea gigas]	430	984	244.97	244.97	148/431	0.3434	0.9837	1.74e-68	-
AIPGENE21885	418.995	2.06369	0.215939	4.92587	8.39864e-07	6.45711e-05	Swiss-Prot	sp|O75342|LX12B_HUMAN	Arachidonate 12-lipoxygenase, 12R-type OS=Homo sapiens GN=ALOX12B PE=1 SV=1	367	701	61.62	61.62	55/239	0.2301	0.5286	5.21e-09	GO:0001676,GO:0003674,GO:0003824,GO:0004052,GO:0005488,GO:0005506,GO:0005515,GO:0005575,GO:0005737,GO:0005829,GO:0006082,GO:0006464,GO:0006497,GO:0006629,GO:0006631,GO:0006633,GO:0006636,GO:0006643,GO:0006665,GO:0006672,GO:0006690,GO:0006807,GO:0008150,GO:0008152,GO:0008610,GO:0009058,GO:0009893,GO:0009966,GO:0009967,GO:0009987,GO:0010468,GO:0010562,GO:0010604,GO:0010628,GO:0010646,GO:0010647,GO:…
AIPGENE11542	289.567	2.06309	0.276382	3.84645	0.000119842	0.00587105	Swiss-Prot	sp|Q9W770|SPON1_CHICK	Spondin-1 OS=Gallus gallus GN=SPON1 PE=2 SV=1	225	802	162.54	162.54	87/226	0.385	0.9822	2.96e-44	GO:0005575,GO:0005576,GO:0005578,GO:0007155,GO:0008150,GO:0022610,GO:0031012,GO:0044421
AIPGENE17481	6148.48	2.05477	0.132359	7.96896	1.60012e-15	3.65054e-13	no_hit	-	-	-	-	-	-	-	-	-	-	-
AIPGENE8610	475.496	2.05285	0.229396	4.58965	4.44e-06	0.000300617	Swiss-Prot	sp|P16462|LKTA_AGGAC	Leukotoxin OS=Aggregatibacter actinomycetemcomitans GN=lktA PE=3 SV=1	3041	1050	95.9	215.66	170/591	0.2876	0.1937	4.45e-18	GO:0001906,GO:0003674,GO:0005488,GO:0005509,GO:0005575,GO:0005576,GO:0008150,GO:0009279,GO:0009405,GO:0009987,GO:0016020,GO:0016021,GO:0019835,GO:0019867,GO:0031640,GO:0035821,GO:0043167,GO:0043169,GO:0044179,GO:0044364,GO:0044425,GO:0044462,GO:0044464,GO:0044764,GO:0046872,GO:0051704,GO:0051715,GO:0065007,GO:0065008
AIPGENE19316	93.7247	2.05143	0.279823	3.75747	0.000171639	0.00804138	Swiss-Prot	sp|Q6V0I7|FAT4_HUMAN	Protocadherin Fat 4 OS=Homo sapiens GN=FAT4 PE=1 SV=2	470	4981	62	279.96	134/355	0.3775	0.2043	7.79e-09	GO:0003674,GO:0005488,GO:0005509,GO:0005515,GO:0005575,GO:0005886,GO:0007155,GO:0007156,GO:0007157,GO:0007165,GO:0008150,GO:0009987,GO:0016020,GO:0016021,GO:0021987,GO:0022008,GO:0022610,GO:0030154,GO:0031982,GO:0031988,GO:0032502,GO:0035329,GO:0035556,GO:0043167,GO:0043169,GO:0043226,GO:0043227,GO:0043230,GO:0044421,GO:0044425,GO:0044464,GO:0044699,GO:0044763,GO:0044767,GO:0046872,GO:0048856,GO:…
AIPGENE14749	195.704	2.05075	0.233935	4.49162	7.06823e-06	0.00046361	Swiss-Prot	sp|P84875|PCPI_SABMA	Carboxypeptidase inhibitor SmCI OS=Sabellastarte magnifica PE=1 SV=1	206	165	153.29	238.41	123/274	0.4489	0.7961	4.98e-45	GO:0003674,GO:0004857,GO:0004866,GO:0004867,GO:0008150,GO:0008191,GO:0010466,GO:0010468,GO:0010576,GO:0010951,GO:0019222,GO:0030162,GO:0030234,GO:0030414,GO:0043086,GO:0044092,GO:0048551,GO:0050789,GO:0050790,GO:0051246,GO:0051336,GO:0051346,GO:0052547,GO:0052548,GO:0060255,GO:0061134,GO:0061135,GO:0065007,GO:0065009,GO:0070613,GO:0080090
AIPGENE194	453.122	2.04816	0.137944	7.59846	2.99664e-14	5.77032e-12	Swiss-Prot	sp|P57102|HAND2_DANRE	Heart- and neural crest derivatives-expressed protein 2 OS=Danio rerio GN=hand2 PE=2 SV=1	187	208	111.69	111.69	64/130	0.4923	0.6845	7.67e-29	GO:0003674,GO:0003676,GO:0003677,GO:0005488,GO:0005515,GO:0005575,GO:0005634,GO:0006139,GO:0006351,GO:0006355,GO:0006725,GO:0006807,GO:0007275,GO:0008150,GO:0008152,GO:0009058,GO:0009059,GO:0009889,GO:0009987,GO:0010468,GO:0010556,GO:0016070,GO:0018130,GO:0019219,GO:0019222,GO:0019438,GO:0031323,GO:0031326,GO:0032501,GO:0032502,GO:0032774,GO:0034641,GO:0034645,GO:0034654,GO:0043170,GO:0043226,GO:…
AIPGENE3824	495.317	2.04689	0.231229	4.5275	5.96862e-06	0.00039519	no_hit	-	-	-	-	-	-	-	-	-	-	-
AIPGENE1904	2797.31	2.04667	0.0963139	10.8673	1.64962e-27	9.11155e-25	Swiss-Prot	sp|Q8NDA2|HMCN2_HUMAN	Hemicentin-2 OS=Homo sapiens GN=HMCN2 PE=2 SV=2	3046	5065	152.91	1756.04	1584/5857	0.2704	0.2058	3.56e-35	GO:0003674,GO:0005488,GO:0005509,GO:0005575,GO:0005576,GO:0005578,GO:0008150,GO:0031012,GO:0043167,GO:0043169,GO:0044421,GO:0046872,GO:0050896
AIPGENE12333	31081.9	2.04272	0.135571	7.69132	1.45622e-14	2.88345e-12	no_hit	-	-	-	-	-	-	-	-	-	-	-
AIPGENE24429	3124.84	2.04177	0.153532	6.78535	1.15807e-11	1.84142e-09	Swiss-Prot	sp|P18503|CAS4_EPHMU	Short-chain collagen C4 (Fragment) OS=Ephydatia muelleri PE=2 SV=1	491	366	71.63	110.14	98/287	0.3415	0.3809	2.77e-12	GO:0005575,GO:0005576,GO:0005578,GO:0005581,GO:0031012,GO:0032991,GO:0043234,GO:0044421
AIPGENE3806	606.58	2.04056	0.132668	7.84337	4.38627e-15	9.20634e-13	no_hit	-	-	-	-	-	-	-	-	-	-	-
AIPGENE23822	68346.1	2.04002	0.199568	5.21135	1.87475e-07	1.65333e-05	Swiss-Prot	sp|P23206|COAA1_BOVIN	Collagen alpha-1(X) chain OS=Bos taurus GN=COL10A1 PE=2 SV=1	222	674	61.23	156.73	164/355	0.462	0.5766	9.35e-10	GO:0005575,GO:0005576,GO:0005578,GO:0005581,GO:0031012,GO:0032991,GO:0043234,GO:0044421
AIPGENE24770	107.356	2.03809	0.217799	4.7663	1.87636e-06	0.000134873	nr	gi|655480219|ref|WP_028862062.1|	hypothetical protein [Psychromonas aquimarina]	839	2052	170.24	170.24	131/514	0.2549	0.6055	5.97e-40	-
AIPGENE3130	61.1148	2.0371	0.301391	3.44103	0.000579503	0.0245226	no_hit	-	-	-	-	-	-	-	-	-	-	-
AIPGENE24638	139.07	2.03075	0.297733	3.46199	0.000536192	0.0228743	Swiss-Prot	sp|Q9M0G0|GAGT3_ARATH	Gamma-glutamyltranspeptidase 3 OS=Arabidopsis thaliana GN=GGT3 PE=2 SV=1	116	637	69.71	69.71	33/70	0.4714	0.6034	3.03e-13	GO:0003674,GO:0003824,GO:0003840,GO:0005575,GO:0005773,GO:0005774,GO:0006082,GO:0006508,GO:0006518,GO:0006520,GO:0006575,GO:0006749,GO:0006751,GO:0006790,GO:0006805,GO:0006807,GO:0008150,GO:0008152,GO:0008233,GO:0008238,GO:0008242,GO:0009056,GO:0009063,GO:0009636,GO:0009987,GO:0016020,GO:0016021,GO:0016054,GO:0016740,GO:0016746,GO:0016755,GO:0016756,GO:0016787,GO:0019538,GO:0019752,GO:0031090,GO:…
AIPGENE12314	529.232	2.01732	0.267422	3.80418	0.000142274	0.00681779	TrEMBL	tr|A7SL35|A7SL35_NEMVE	Predicted protein OS=Nematostella vectensis GN=v1g233332 PE=4 SV=1	223	200	62.39	62.39	44/142	0.3099	0.5964	8.29e-09	GO:0008150,GO:0008152,GO:0044699,GO:0044710,GO:0055114
AIPGENE8657	657.059	2.01705	0.212961	4.77579	1.79006e-06	0.000130005	no_hit	-	-	-	-	-	-	-	-	-	-	-
AIPGENE25980	3363.28	2.01439	0.216389	4.6878	2.76161e-06	0.000193211	Swiss-Prot	sp|Q5VYJ5|MALR1_HUMAN	MAM and LDL-receptor class A domain-containing protein 1 OS=Homo sapiens GN=MALRD1 PE=4 SV=3	1072	1473	168.7	563.85	531/1929	0.2753	0.5159	4.33e-41	GO:0005575,GO:0016020,GO:0016021,GO:0044425
AIPGENE22134	1497.58	2.00927	0.11084	9.10561	8.57851e-20	2.77007e-17	Swiss-Prot	sp|Q9Y3Q0|NALD2_HUMAN	N-acetylated-alpha-linked acidic dipeptidase 2 OS=Homo sapiens GN=NAALAD2 PE=1 SV=1	469	740	323.17	323.17	181/464	0.3901	0.951	3.36e-100	GO:0001505,GO:0003674,GO:0003824,GO:0004177,GO:0004180,GO:0005488,GO:0005575,GO:0006508,GO:0008150,GO:0008152,GO:0008233,GO:0008236,GO:0008237,GO:0008238,GO:0008239,GO:0009056,GO:0009987,GO:0016020,GO:0016021,GO:0016787,GO:0016805,GO:0016810,GO:0016811,GO:0017171,GO:0019538,GO:0042133,GO:0042135,GO:0043167,GO:0043169,GO:0043170,GO:0044237,GO:0044238,GO:0044248,GO:0044425,GO:0046872,GO:0050129,GO:…
AIPGENE7790	266.047	2.00536	0.150247	6.69142	2.2101e-11	3.36144e-09	TrEMBL	tr|A7SXV9|A7SXV9_NEMVE	Predicted protein OS=Nematostella vectensis GN=v1g219233 PE=4 SV=1	280	324	73.17	73.17	37/75	0.4933	0.2679	1.21e-11	GO:0003674,GO:0005488,GO:0005543,GO:0005547,GO:0005575,GO:0006810,GO:0006886,GO:0006906,GO:0006996,GO:0008150,GO:0008289,GO:0009987,GO:0015031,GO:0016023,GO:0016043,GO:0016050,GO:0030139,GO:0031410,GO:0031982,GO:0031988,GO:0035091,GO:0043167,GO:0043168,GO:0043226,GO:0043227,GO:0043229,GO:0043231,GO:0044424,GO:0044444,GO:0044464,GO:0044699,GO:0044763,GO:0044801,GO:0044802,GO:0045184,GO:0045335,GO:…
AIPGENE24669	132.825	2.00214	0.247008	4.05711	4.96834e-05	0.00267386	no_hit	-	-	-	-	-	-	-	-	-	-	-
AIPGENE17511	831.836	2.0007	0.18203	5.49746	3.85293e-08	3.76135e-06	Swiss-Prot	sp|Q9CYL5|GAPR1_MOUSE	Golgi-associated plant pathogenesis-related protein 1 OS=Mus musculus GN=Glipr2 PE=2 SV=3	320	154	91.66	91.66	54/144	0.375	0.45	5.33e-21	GO:0000139,GO:0005575,GO:0005576,GO:0005794,GO:0016020,GO:0031090,GO:0043226,GO:0043227,GO:0043229,GO:0043231,GO:0044422,GO:0044424,GO:0044431,GO:0044444,GO:0044446,GO:0044464,GO:0098588
AIPGENE13724	3033.19	1.99613	0.149027	6.68424	2.32128e-11	3.50513e-09	Swiss-Prot	sp|Q91WU5|AS3MT_MOUSE	Arsenite methyltransferase OS=Mus musculus GN=As3mt PE=2 SV=2	1093	376	298.9	298.9	146/320	0.4562	0.2928	1.2e-89	GO:0003674,GO:0003824,GO:0005575,GO:0005737,GO:0005739,GO:0005829,GO:0006082,GO:0006805,GO:0008150,GO:0008152,GO:0008168,GO:0008757,GO:0009404,GO:0009987,GO:0016740,GO:0016741,GO:0018872,GO:0019748,GO:0019752,GO:0030791,GO:0030792,GO:0032259,GO:0032787,GO:0042221,GO:0043226,GO:0043227,GO:0043229,GO:0043231,GO:0043436,GO:0044237,GO:0044281,GO:0044424,GO:0044444,GO:0044464,GO:0044699,GO:0044710,GO:…
AIPGENE27132	295.554	1.99026	0.25783	3.84074	0.000122665	0.00597358	nr	gi|156398514|ref|XP_001638233.1|	predicted protein [Nematostella vectensis] >gi|156225352|gb|EDO46170.1| predicted protein [Nematostella vectensis]	199	632	95.13	95.13	63/163	0.3865	0.8191	2.97e-19	-
AIPGENE19637	358.053	1.9827	0.217039	4.52777	5.96102e-06	0.00039519	no_hit	-	-	-	-	-	-	-	-	-	-	-
AIPGENE10882	624.351	1.98238	0.264618	3.71245	0.00020526	0.0094478	no_hit	-	-	-	-	-	-	-	-	-	-	-
AIPGENE21220	400.779	1.97973	0.222251	4.4082	1.04232e-05	0.000658953	Swiss-Prot	sp|Q920R0|ALS2_MOUSE	Alsin OS=Mus musculus GN=Als2 PE=1 SV=3	1779	1651	750.74	1057.67	659/1881	0.3503	0.801	0	GO:0001662,GO:0001726,GO:0001881,GO:0001932,GO:0001934,GO:0002209,GO:0003674,GO:0005085,GO:0005088,GO:0005089,GO:0005488,GO:0005515,GO:0005575,GO:0005737,GO:0005768,GO:0005769,GO:0005813,GO:0005815,GO:0005829,GO:0006140,GO:0006810,GO:0006950,GO:0006952,GO:0006979,GO:0006996,GO:0007154,GO:0007267,GO:0007268,GO:0007270,GO:0007528,GO:0007610,GO:0007626,GO:0008047,GO:0008104,GO:0008150,GO:0008152,GO:…
AIPGENE8665	4933.42	1.9769	0.200503	4.87222	1.10349e-06	8.3614e-05	TrEMBL	tr|O18426|O18426_GEOCY	Beta-gamma-crystallin OS=Geodia cydonium PE=1 SV=1	174	163	62.39	62.39	47/175	0.2686	0.977	2.62e-09	GO:0003674,GO:0005488,GO:0043167,GO:0043169,GO:0046872
AIPGENE16924	993.482	1.96683	0.161847	5.97374	2.31869e-09	2.89684e-07	Swiss-Prot	sp|P07207|NOTCH_DROME	Neurogenic locus Notch protein OS=Drosophila melanogaster GN=N PE=1 SV=3	1206	2703	480.71	1851.2	1590/4813	0.3304	0.9163	3.22e-141	GO:0000122,GO:0000278,GO:0000323,GO:0000902,GO:0000904,GO:0001654,GO:0001667,GO:0001708,GO:0001709,GO:0001736,GO:0001745,GO:0001751,GO:0001752,GO:0001754,GO:0002009,GO:0002064,GO:0002066,GO:0002376,GO:0002682,GO:0003002,GO:0003006,GO:0003008,GO:0003674,GO:0003682,GO:0004871,GO:0004872,GO:0004888,GO:0005488,GO:0005509,GO:0005515,GO:0005575,GO:0005622,GO:0005634,GO:0005654,GO:0005737,GO:0005764,GO:…
AIPGENE18419	5767.73	1.96129	0.109079	8.81283	1.22025e-18	3.6073e-16	no_hit	-	-	-	-	-	-	-	-	-	-	-
AIPGENE6175	210.141	1.96116	0.244329	3.93387	8.35875e-05	0.00428953	Swiss-Prot	sp|Q8NDA2|HMCN2_HUMAN	Hemicentin-2 OS=Homo sapiens GN=HMCN2 PE=2 SV=2	892	5065	114	1905.64	2275/9367	0.2429	0.5314	3.45e-24	GO:0003674,GO:0005488,GO:0005509,GO:0005575,GO:0005576,GO:0005578,GO:0008150,GO:0031012,GO:0043167,GO:0043169,GO:0044421,GO:0046872,GO:0050896
AIPGENE6805	2872.09	1.9529	0.158324	6.01866	1.75872e-09	2.25083e-07	TrEMBL	tr|A7SN04|A7SN04_NEMVE	Predicted protein OS=Nematostella vectensis GN=v1g214763 PE=4 SV=1	220	283	97.83	97.83	55/120	0.4583	0.5318	9.64e-21	GO:0003674,GO:0005488,GO:0005575,GO:0005576,GO:0006022,GO:0006030,GO:0006040,GO:0006807,GO:0008061,GO:0008150,GO:0008152,GO:0043170,GO:0071704,GO:0097367,GO:1901071,GO:1901135,GO:1901564
AIPGENE9054	653.583	1.95124	0.159833	5.95142	2.65832e-09	3.24393e-07	nr	gi|156409357|ref|XP_001642136.1|	predicted protein [Nematostella vectensis] >gi|156229277|gb|EDO50073.1| predicted protein [Nematostella vectensis]	416	492	160.23	160.23	109/253	0.4308	0.5577	2.6e-40	-
AIPGENE2202	136.173	1.94978	0.280251	3.38903	0.000701396	0.0291517	Swiss-Prot	sp|Q7Z5L0|VMO1_HUMAN	Vitelline membrane outer layer protein 1 homolog OS=Homo sapiens GN=VMO1 PE=1 SV=1	260	202	111.31	169.07	106/307	0.3453	0.6962	6.51e-28	GO:0003674,GO:0005575,GO:0005576,GO:0008150,GO:0009987,GO:0016043,GO:0022412,GO:0022607,GO:0030198,GO:0030704,GO:0031982,GO:0031988,GO:0035803,GO:0043062,GO:0043226,GO:0043227,GO:0043230,GO:0044421,GO:0044699,GO:0044763,GO:0048610,GO:0065010,GO:0070062,GO:0071840,GO:0085029
AIPGENE20612	2991.03	1.94946	0.18419	5.15481	2.53887e-07	2.18395e-05	nr	gi|260825251|ref|XP_002607580.1|	hypothetical protein BRAFLDRAFT_261933 [Branchiostoma floridae] >gi|229292928|gb|EEN63590.1| hypothetical protein BRAFLDRAFT_261933 [Branchiostoma floridae]	211	187	70.86	70.86	59/184	0.3207	0.8341	5.16e-12	-
AIPGENE9316	331.538	1.9462	0.173394	5.45693	4.84429e-08	4.66407e-06	nr	gi|156347060|ref|XP_001621624.1|	hypothetical protein NEMVEDRAFT_v1g248659 [Nematostella vectensis] >gi|156207751|gb|EDO29524.1| predicted protein [Nematostella vectensis]	466	576	315.46	315.46	189/451	0.4191	0.9356	3.73e-97	-
AIPGENE6780	390.004	1.9446	0.189505	4.98459	6.20948e-07	4.8813e-05	TrEMBL	tr|C3ZD57|C3ZD57_BRAFL	Putative uncharacterized protein OS=Branchiostoma floridae GN=BRAFLDRAFT_88508 PE=4 SV=1	1264	1084	766.92	766.92	430/1080	0.3981	0.8172	0	GO:0003674,GO:0005488,GO:0043167,GO:0043169,GO:0046872
AIPGENE25956	8931.36	1.94406	0.0972194	9.71061	2.71707e-22	1.0967e-19	Swiss-Prot	sp|Q9WU63|HEBP2_MOUSE	Heme-binding protein 2 OS=Mus musculus GN=Hebp2 PE=1 SV=1	204	205	122.09	122.09	59/166	0.3554	0.799	1.63e-32	GO:0003674,GO:0005575,GO:0005737,GO:0005739,GO:0043226,GO:0043227,GO:0043229,GO:0043231,GO:0044424,GO:0044444,GO:0044464
AIPGENE3779	22224.9	1.9424	0.147985	6.36821	1.9125e-10	2.72557e-08	TrEMBL	tr|A2DGQ1|A2DGQ1_TRIVA	Putative uncharacterized protein OS=Trichomonas vaginalis GN=TVAG_110500 PE=4 SV=1	530	1609	63.54	276.89	139/417	0.3333	0.3792	3.68e-07	GO:0005575,GO:0005856,GO:0006996,GO:0007010,GO:0008150,GO:0009987,GO:0016043,GO:0030029,GO:0030036,GO:0043226,GO:0043228,GO:0043229,GO:0043232,GO:0044424,GO:0044464,GO:0044699,GO:0044763,GO:0071840,GO:1902589
AIPGENE13376	406.077	1.9414	0.248474	3.78874	0.000151416	0.00722287	Swiss-Prot	sp|P43141|ADB4C_MELGA	Beta-4C adrenergic receptor OS=Meleagris gallopavo GN=ADRB4C PE=2 SV=1	402	428	84.73	84.73	89/318	0.2799	0.6866	1.17e-16	GO:0003674,GO:0004871,GO:0004872,GO:0004888,GO:0004930,GO:0004935,GO:0004939,GO:0004940,GO:0005575,GO:0005886,GO:0007165,GO:0007166,GO:0007186,GO:0007187,GO:0007188,GO:0007189,GO:0008016,GO:0008150,GO:0008227,GO:0009987,GO:0016020,GO:0016021,GO:0038023,GO:0044057,GO:0044425,GO:0044464,GO:0045823,GO:0048518,GO:0050789,GO:0050794,GO:0050896,GO:0051239,GO:0051240,GO:0051716,GO:0060089,GO:0065007,GO:…
AIPGENE19343	853.549	1.93538	0.139128	6.72311	1.77882e-11	2.72523e-09	Swiss-Prot	sp|Q9H4G4|GAPR1_HUMAN	Golgi-associated plant pathogenesis-related protein 1 OS=Homo sapiens GN=GLIPR2 PE=1 SV=3	674	154	75.87	75.87	47/145	0.3241	0.2092	2.58e-14	GO:0000139,GO:0003674,GO:0005488,GO:0005515,GO:0005575,GO:0005576,GO:0005794,GO:0008150,GO:0009893,GO:0009966,GO:0009967,GO:0010562,GO:0010632,GO:0010634,GO:0010646,GO:0010647,GO:0010717,GO:0010718,GO:0010720,GO:0010769,GO:0010770,GO:0016020,GO:0019220,GO:0019222,GO:0022603,GO:0022604,GO:0023051,GO:0023056,GO:0030334,GO:0030335,GO:0031090,GO:0031323,GO:0031325,GO:0031982,GO:0031988,GO:0032879,GO:…
AIPGENE71	2963.82	1.93251	0.135512	6.88133	5.92949e-12	9.72297e-10	Swiss-Prot	sp|Q868Z9|PPN_DROME	Papilin OS=Drosophila melanogaster GN=Ppn PE=1 SV=2	931	2898	260.38	1218.67	912/3494	0.261	0.7798	5.78e-70	GO:0003674,GO:0003824,GO:0004175,GO:0004222,GO:0004857,GO:0004866,GO:0004867,GO:0005198,GO:0005201,GO:0005488,GO:0005575,GO:0005576,GO:0005578,GO:0005604,GO:0006508,GO:0007275,GO:0008150,GO:0008152,GO:0008233,GO:0008237,GO:0008270,GO:0009987,GO:0010466,GO:0010468,GO:0010951,GO:0016043,GO:0016787,GO:0019222,GO:0019538,GO:0030162,GO:0030198,GO:0030234,GO:0030414,GO:0031012,GO:0032501,GO:0032502,GO:…
AIPGENE14232	2216.04	1.93111	0.147139	6.32813	2.48149e-10	3.40418e-08	Swiss-Prot	sp|Q9UM47|NOTC3_HUMAN	Neurogenic locus notch homolog protein 3 OS=Homo sapiens GN=NOTCH3 PE=1 SV=2	1007	2321	147.9	1039.9	1173/4128	0.2842	0.4518	1.23e-34	GO:0000139,GO:0003674,GO:0005488,GO:0005509,GO:0005515,GO:0005575,GO:0005576,GO:0005634,GO:0005654,GO:0005737,GO:0005789,GO:0005829,GO:0005856,GO:0005886,GO:0006139,GO:0006351,GO:0006352,GO:0006355,GO:0006367,GO:0006725,GO:0006807,GO:0007165,GO:0007166,GO:0007219,GO:0007220,GO:0007275,GO:0008150,GO:0008152,GO:0008284,GO:0009058,GO:0009059,GO:0009889,GO:0009987,GO:0010467,GO:0010468,GO:0010556,GO:…
AIPGENE28196	156.686	1.92895	0.185036	5.02036	5.15746e-07	4.16346e-05	Swiss-Prot	sp|P90648|MHCKB_DICDI	Myosin heavy chain kinase B OS=Dictyostelium discoideum GN=mhkB PE=2 SV=1	323	732	75.87	75.87	41/109	0.3761	0.3375	5.78e-14	GO:0000166,GO:0000281,GO:0000910,GO:0001882,GO:0001883,GO:0003674,GO:0003824,GO:0004672,GO:0004674,GO:0004683,GO:0005488,GO:0005515,GO:0005524,GO:0005575,GO:0005737,GO:0005826,GO:0006464,GO:0006468,GO:0006793,GO:0006796,GO:0006996,GO:0007010,GO:0008092,GO:0008150,GO:0008152,GO:0009987,GO:0016043,GO:0016301,GO:0016310,GO:0016740,GO:0016772,GO:0016773,GO:0016905,GO:0017022,GO:0017076,GO:0018107,GO:…
AIPGENE18303	1801.91	1.92821	0.229128	4.05105	5.09893e-05	0.00273712	no_hit	-	-	-	-	-	-	-	-	-	-	-
AIPGENE6444	526.287	1.92216	0.116999	7.88173	3.22877e-15	6.98646e-13	nr	gi|156391851|ref|XP_001635763.1|	predicted protein [Nematostella vectensis] >gi|156222860|gb|EDO43700.1| predicted protein [Nematostella vectensis]	731	1023	135.58	236.08	125/260	0.4808	0.3461	1.4e-29	-
AIPGENE24737	728.745	1.91623	0.178407	5.1356	2.81238e-07	2.3802e-05	Swiss-Prot	sp|Q9W6R5|XLRS1_TAKRU	Retinoschisin OS=Takifugu rubripes GN=xlrs1 PE=3 SV=1	3453	280	111.69	325.84	175/499	0.3507	0.1399	1.99e-24	GO:0005575,GO:0005576,GO:0007155,GO:0008150,GO:0022610
AIPGENE7188	7053.09	1.91448	0.163701	5.58632	2.31936e-08	2.36418e-06	Swiss-Prot	sp|Q8K1T0|TMPS3_MOUSE	Transmembrane protease serine 3 OS=Mus musculus GN=Tmprss3 PE=1 SV=2	312	453	186.42	186.42	109/263	0.4144	0.8205	2.94e-53	GO:0003008,GO:0003674,GO:0003824,GO:0004175,GO:0004252,GO:0004872,GO:0005044,GO:0005575,GO:0005783,GO:0005789,GO:0006508,GO:0006810,GO:0006873,GO:0006875,GO:0006883,GO:0006897,GO:0006898,GO:0007600,GO:0007605,GO:0008150,GO:0008152,GO:0008233,GO:0008236,GO:0009987,GO:0016020,GO:0016021,GO:0016192,GO:0016247,GO:0016787,GO:0017080,GO:0017171,GO:0019538,GO:0019725,GO:0030003,GO:0030004,GO:0031090,GO:…
AIPGENE2732	8263.93	1.91248	0.153298	5.95234	2.64336e-09	3.24393e-07	no_hit	-	-	-	-	-	-	-	-	-	-	-
AIPGENE11222	720.072	1.91197	0.146014	6.24574	4.21812e-10	5.63911e-08	no_hit	-	-	-	-	-	-	-	-	-	-	-
AIPGENE2512	10829.6	1.90106	0.208612	4.3193	1.56526e-05	0.000963439	Swiss-Prot	sp|P10547|LSTP_STASI	Lysostaphin OS=Staphylococcus simulans GN=lss PE=3 SV=2	870	493	142.51	560.78	394/774	0.509	0.2103	2.13e-34	GO:0003674,GO:0003824,GO:0005488,GO:0005575,GO:0005576,GO:0006508,GO:0008150,GO:0008152,GO:0008233,GO:0008237,GO:0016787,GO:0019538,GO:0043167,GO:0043169,GO:0043170,GO:0044238,GO:0046872,GO:0070011,GO:0071704
AIPGENE9275	145.929	1.90013	0.206157	4.36624	1.26406e-05	0.000787283	TrEMBL	tr|A9V4R9|A9V4R9_MONBE	Predicted protein OS=Monosiga brevicollis GN=27254 PE=4 SV=1	244	968	59.69	173.68	67/70	0.9571	0.1311	6.25e-07	GO:0003674,GO:0005488,GO:0006082,GO:0006520,GO:0006807,GO:0008150,GO:0008152,GO:0009987,GO:0019752,GO:0030170,GO:0043167,GO:0043168,GO:0043436,GO:0044237,GO:0044238,GO:0044281,GO:0044699,GO:0044710,GO:0044763,GO:0048037,GO:0071704,GO:0097159,GO:1901363,GO:1901564
AIPGENE14375	496.102	1.89929	0.180079	4.99387	5.91798e-07	4.70502e-05	Swiss-Prot	sp|Q00401|HMH2_GIRTI	Homeobox protein DTH-2 OS=Girardia tigrina GN=DTH-2 PE=2 SV=1	271	363	105.14	105.14	44/58	0.7586	0.214	1.08e-24	GO:0001071,GO:0003674,GO:0003676,GO:0003677,GO:0003700,GO:0005488,GO:0005575,GO:0005634,GO:0006355,GO:0007275,GO:0008150,GO:0009889,GO:0010468,GO:0010556,GO:0019219,GO:0019222,GO:0031323,GO:0031326,GO:0032501,GO:0032502,GO:0043226,GO:0043227,GO:0043229,GO:0043231,GO:0043565,GO:0044424,GO:0044464,GO:0044699,GO:0044707,GO:0044767,GO:0050789,GO:0050794,GO:0051171,GO:0051252,GO:0060255,GO:0065007,GO:…
AIPGENE26342	175.514	1.89735	0.24086	3.72563	0.000194831	0.00902715	Swiss-Prot	sp|P55127|FRPC_NEIMC	Iron-regulated protein FrpC OS=Neisseria meningitidis serogroup C GN=frpC PE=3 SV=1	3015	1829	111.31	574.96	734/2900	0.2531	0.2972	1.15e-22	GO:0003674,GO:0005488,GO:0005509,GO:0005575,GO:0005576,GO:0008150,GO:0009279,GO:0009405,GO:0016020,GO:0019867,GO:0043167,GO:0043169,GO:0044462,GO:0044464,GO:0046872,GO:0051704
AIPGENE3067	2512.07	1.89598	0.233933	3.83005	0.000128118	0.00622467	Swiss-Prot	sp|Q76DT2|TX60A_ACTVL	Toxin AvTX-60A OS=Actineria villosa GN=Av60A PE=1 SV=1	947	498	616.3	1197.56	581/924	0.6288	0.9556	0	GO:0001906,GO:0005575,GO:0005576,GO:0008150,GO:0009987,GO:0019835,GO:0031640,GO:0035821,GO:0042151,GO:0043226,GO:0043228,GO:0043229,GO:0043232,GO:0044179,GO:0044364,GO:0044424,GO:0044444,GO:0044448,GO:0044464,GO:0044764,GO:0051704,GO:0051715,GO:0065007,GO:0065008
AIPGENE10686	10076.2	1.89535	0.158664	5.64308	1.67032e-08	1.76173e-06	TrEMBL	tr|K3WAD2|K3WAD2_PYTUL	Uncharacterized protein OS=Pythium ultimum DAOM BR144 GN=PYU1_G001921 PE=4 SV=1	225	1101	129.41	129.41	77/191	0.4031	0.6667	2.8e-30	GO:0005575,GO:0007154,GO:0008150,GO:0009987,GO:0016021,GO:0044425,GO:0044699,GO:0044763
AIPGENE17182	1408.36	1.89152	0.198919	4.4818	7.40158e-06	0.000483962	Swiss-Prot	sp|Q812G0|MGT4A_MOUSE	Alpha-1,3-mannosyl-glycoprotein 4-beta-N-acetylglucosaminyltransferase A OS=Mus musculus GN=Mgat4a PE=2 SV=1	1002	535	175.64	274.62	181/564	0.3209	0.5429	4.95e-45	GO:0000139,GO:0003674,GO:0003824,GO:0005488,GO:0005575,GO:0005576,GO:0005794,GO:0005975,GO:0006464,GO:0006486,GO:0008150,GO:0008152,GO:0008194,GO:0008375,GO:0008454,GO:0009987,GO:0016020,GO:0016021,GO:0016740,GO:0016757,GO:0016758,GO:0019538,GO:0031090,GO:0036211,GO:0043167,GO:0043169,GO:0043170,GO:0043226,GO:0043227,GO:0043229,GO:0043231,GO:0043412,GO:0043413,GO:0044237,GO:0044238,GO:0044260,GO:…
AIPGENE20480	1025.83	1.89095	0.108702	8.19626	2.47973e-16	6.05197e-14	Swiss-Prot	sp|P46428|GST_ANOGA	Glutathione S-transferase OS=Anopheles gambiae GN=GstS1 PE=2 SV=4	163	203	122.09	122.09	62/147	0.4218	0.9018	4.04e-33	GO:0003674,GO:0003824,GO:0004364,GO:0008150,GO:0008152,GO:0016740,GO:0016765
AIPGENE11631	2917.86	1.88769	0.14	6.34064	2.2881e-10	3.15953e-08	Swiss-Prot	sp|Q9H4G4|GAPR1_HUMAN	Golgi-associated plant pathogenesis-related protein 1 OS=Homo sapiens GN=GLIPR2 PE=1 SV=3	765	154	103.99	103.99	56/149	0.3758	0.1869	7.1e-24	GO:0000139,GO:0003674,GO:0005488,GO:0005515,GO:0005575,GO:0005576,GO:0005794,GO:0008150,GO:0009893,GO:0009966,GO:0009967,GO:0010562,GO:0010632,GO:0010634,GO:0010646,GO:0010647,GO:0010717,GO:0010718,GO:0010720,GO:0010769,GO:0010770,GO:0016020,GO:0019220,GO:0019222,GO:0022603,GO:0022604,GO:0023051,GO:0023056,GO:0030334,GO:0030335,GO:0031090,GO:0031323,GO:0031325,GO:0031982,GO:0031988,GO:0032879,GO:…
AIPGENE23296	182.631	1.8863	0.172554	5.13636	2.80111e-07	2.3802e-05	Swiss-Prot	sp|Q9I931|FUCL1_ANGJA	Fucolectin-1 OS=Anguilla japonica PE=2 SV=1	255	178	76.64	76.64	44/120	0.3667	0.4627	7.88e-16	GO:0001868,GO:0002673,GO:0002682,GO:0002697,GO:0002920,GO:0003674,GO:0005488,GO:0005509,GO:0005575,GO:0005576,GO:0005615,GO:0007155,GO:0008150,GO:0010185,GO:0010468,GO:0019222,GO:0022610,GO:0030246,GO:0030449,GO:0031347,GO:0032101,GO:0042806,GO:0043167,GO:0043169,GO:0044421,GO:0045088,GO:0046872,GO:0048029,GO:0048583,GO:0050727,GO:0050776,GO:0050789,GO:0051246,GO:0060255,GO:0065007,GO:0070613,GO:…
AIPGENE11477	1260.72	1.88586	0.125132	7.07939	1.44788e-12	2.51154e-10	Swiss-Prot	sp|Q02527|MGAT3_RAT	Beta-1,4-mannosyl-glycoprotein 4-beta-N-acetylglucosaminyltransferase OS=Rattus norvegicus GN=Mgat3 PE=1 SV=2	591	538	283.11	283.11	138/338	0.4083	0.5719	1.12e-85	GO:0000139,GO:0003674,GO:0003824,GO:0003830,GO:0005575,GO:0005794,GO:0005975,GO:0006464,GO:0006486,GO:0006487,GO:0008150,GO:0008152,GO:0008194,GO:0008375,GO:0009987,GO:0016020,GO:0016021,GO:0016740,GO:0016757,GO:0016758,GO:0019538,GO:0031090,GO:0036211,GO:0043170,GO:0043226,GO:0043227,GO:0043229,GO:0043231,GO:0043412,GO:0043413,GO:0044237,GO:0044238,GO:0044260,GO:0044267,GO:0044422,GO:0044424,GO:…
AIPGENE13448	121.895	1.88083	0.243681	3.61469	0.000300706	0.0134574	Swiss-Prot	sp|Q8CGM1|BAI2_MOUSE	Brain-specific angiogenesis inhibitor 2 OS=Mus musculus GN=Bai2 PE=1 SV=2	1350	1561	68.55	109.37	97/364	0.2665	0.1911	4.21e-10	GO:0003674,GO:0004871,GO:0004872,GO:0004888,GO:0004930,GO:0005488,GO:0005515,GO:0005575,GO:0005886,GO:0007165,GO:0007166,GO:0007186,GO:0007218,GO:0007422,GO:0008150,GO:0009987,GO:0016020,GO:0016021,GO:0016525,GO:0022603,GO:0032502,GO:0038023,GO:0044425,GO:0044464,GO:0045765,GO:0048519,GO:0048731,GO:0048856,GO:0050789,GO:0050793,GO:0050794,GO:0050896,GO:0051093,GO:0051239,GO:0051716,GO:0060089,GO:…
AIPGENE7205	804.144	1.87972	0.249528	3.52552	0.00042265	0.0184046	Swiss-Prot	sp|Q9ER04|TMPS5_MOUSE	Transmembrane protease serine 5 OS=Mus musculus GN=Tmprss5 PE=2 SV=3	166	455	145.59	145.59	75/167	0.4491	0.9699	4.5e-40	GO:0003674,GO:0003824,GO:0004175,GO:0004252,GO:0004872,GO:0005044,GO:0005575,GO:0005886,GO:0006508,GO:0006810,GO:0006897,GO:0006898,GO:0008150,GO:0008152,GO:0008233,GO:0008236,GO:0016020,GO:0016021,GO:0016192,GO:0016787,GO:0017171,GO:0019538,GO:0038024,GO:0043025,GO:0043170,GO:0044238,GO:0044297,GO:0044425,GO:0044464,GO:0051234,GO:0070011,GO:0071704,GO:0097458
AIPGENE25448	556.018	1.87826	0.265719	3.30523	0.000948984	0.0376526	Swiss-Prot	sp|Q05049|MUC1_XENLA	Integumentary mucin C.1 (Fragment) OS=Xenopus laevis PE=2 SV=1	189	662	79.34	315.41	165/371	0.4447	0.582	8.63e-16	GO:0005575,GO:0005576
AIPGENE6556	105.192	1.87741	0.214773	4.08529	4.40219e-05	0.00239994	Swiss-Prot	sp|P19579|CAPA_BACAN	Capsule biosynthesis protein CapA OS=Bacillus anthracis GN=capA PE=2 SV=2	223	411	67.01	67.01	48/153	0.3137	0.6682	8.58e-12	GO:0000271,GO:0005575,GO:0005886,GO:0005975,GO:0005976,GO:0008150,GO:0008152,GO:0009058,GO:0009059,GO:0009405,GO:0009987,GO:0016020,GO:0016021,GO:0016043,GO:0016051,GO:0033692,GO:0034637,GO:0034645,GO:0043170,GO:0044237,GO:0044238,GO:0044249,GO:0044260,GO:0044262,GO:0044264,GO:0044425,GO:0044464,GO:0044699,GO:0044710,GO:0044711,GO:0044723,GO:0044763,GO:0045226,GO:0045227,GO:0045229,GO:0045230,GO:…
AIPGENE28415	15637.8	1.86868	0.146908	5.91306	3.35801e-09	4.03114e-07	no_hit	-	-	-	-	-	-	-	-	-	-	-
AIPGENE24635	3405.67	1.86866	0.0905865	9.58932	8.86703e-22	3.51151e-19	Swiss-Prot	sp|P20735|GGT1_PIG	Gamma-glutamyltranspeptidase 1 OS=Sus scrofa GN=GGT1 PE=2 SV=1	379	568	272.32	272.32	155/385	0.4026	0.9947	8.08e-84	GO:0003674,GO:0003824,GO:0003840,GO:0005575,GO:0005886,GO:0006082,GO:0006508,GO:0006518,GO:0006520,GO:0006536,GO:0006575,GO:0006749,GO:0006750,GO:0006751,GO:0006790,GO:0006807,GO:0008150,GO:0008152,GO:0008233,GO:0008238,GO:0008242,GO:0008652,GO:0009056,GO:0009058,GO:0009063,GO:0009064,GO:0009987,GO:0016020,GO:0016021,GO:0016053,GO:0016054,GO:0016485,GO:0016740,GO:0016746,GO:0016755,GO:0016787,GO:…
AIPGENE14350	913.095	1.86853	0.166644	5.21186	1.86952e-07	1.65333e-05	Swiss-Prot	sp|O95096|NKX22_HUMAN	Homeobox protein Nkx-2.2 OS=Homo sapiens GN=NKX2-2 PE=2 SV=1	206	273	124.41	124.41	64/135	0.4741	0.6553	9.53e-33	GO:0000975,GO:0000988,GO:0000989,GO:0001067,GO:0001071,GO:0001159,GO:0001708,GO:0001709,GO:0002064,GO:0002066,GO:0002068,GO:0003323,GO:0003326,GO:0003327,GO:0003329,GO:0003674,GO:0003676,GO:0003677,GO:0003682,GO:0003700,GO:0003712,GO:0003713,GO:0005488,GO:0005515,GO:0005575,GO:0005622,GO:0005634,GO:0005654,GO:0006139,GO:0006351,GO:0006355,GO:0006357,GO:0006725,GO:0006807,GO:0007165,GO:0007166,GO:…
AIPGENE20715	2173.84	1.86305	0.228431	3.77814	0.000158006	0.00748623	TrEMBL	tr|E3P6S4|E3P6S4_9CNID	Ion channel modifier OS=Aiptasia diaphana GN=Ade1 PE=4 SV=1	206	90	80.11	80.11	43/79	0.5443	0.3786	6.3e-16	GO:0005575,GO:0005576
AIPGENE24070	34623.8	1.86179	0.130848	6.5862	4.51226e-11	6.62293e-09	nr	gi|156357514|ref|XP_001624262.1|	predicted protein [Nematostella vectensis] >gi|156211028|gb|EDO32162.1| predicted protein [Nematostella vectensis]	685	423	82.03	82.03	76/308	0.2468	0.4453	2.36e-13	-
AIPGENE8092	1995.71	1.86134	0.107088	8.04333	8.74282e-16	2.03892e-13	Swiss-Prot	sp|P77475|YQAB_ECOLI	Fructose-1-phosphate phosphatase YqaB OS=Escherichia coli (strain K12) GN=yqaB PE=1 SV=1	228	188	106.3	106.3	63/183	0.3443	0.8026	1.79e-26	GO:0000287,GO:0003674,GO:0003824,GO:0005488,GO:0006793,GO:0006796,GO:0008150,GO:0008152,GO:0008801,GO:0009987,GO:0016311,GO:0016787,GO:0016788,GO:0016791,GO:0016853,GO:0016866,GO:0016868,GO:0042578,GO:0043167,GO:0043169,GO:0044237,GO:0046872
AIPGENE16867	463.234	1.85732	0.150753	5.6869	1.29363e-08	1.39958e-06	nr	gi|607304797|gb|EZA45815.1|	conserved uncharacterized protein [Microplitis demolitor]	252	177	55.07	55.07	32/112	0.2857	0.4206	3.41e-06	-
AIPGENE7180	5198.73	1.85466	0.15284	5.59185	2.24669e-08	2.32294e-06	Swiss-Prot	sp|P57727|TMPS3_HUMAN	Transmembrane protease serine 3 OS=Homo sapiens GN=TMPRSS3 PE=1 SV=2	136	454	62.39	62.39	26/59	0.4407	0.4191	1e-10	GO:0003008,GO:0003674,GO:0003824,GO:0004175,GO:0004252,GO:0004872,GO:0005044,GO:0005575,GO:0005783,GO:0005789,GO:0006508,GO:0006810,GO:0006873,GO:0006875,GO:0006883,GO:0006897,GO:0006898,GO:0007600,GO:0007605,GO:0008150,GO:0008152,GO:0008233,GO:0008236,GO:0009987,GO:0016020,GO:0016021,GO:0016192,GO:0016247,GO:0016787,GO:0017080,GO:0017171,GO:0019538,GO:0019725,GO:0030003,GO:0030004,GO:0031090,GO:…
AIPGENE21926	40804.3	1.8524	0.170164	5.00931	5.46262e-07	4.39291e-05	no_hit	-	-	-	-	-	-	-	-	-	-	-
AIPGENE19208	1395.8	1.85026	0.234879	3.61999	0.000294618	0.0132414	no_hit	-	-	-	-	-	-	-	-	-	-	-
AIPGENE26570	428.238	1.84889	0.164547	5.15893	2.48368e-07	2.14527e-05	Swiss-Prot	sp|Q9I9D5|RX1_ASTFA	Retinal homeobox protein Rx1 OS=Astyanax fasciatus GN=rx1 PE=2 SV=1	293	334	168.32	168.32	107/226	0.4735	0.7167	1e-47	GO:0001071,GO:0003674,GO:0003676,GO:0003677,GO:0003700,GO:0005488,GO:0005575,GO:0005634,GO:0006139,GO:0006351,GO:0006355,GO:0006725,GO:0006807,GO:0007275,GO:0008150,GO:0008152,GO:0009058,GO:0009059,GO:0009889,GO:0009987,GO:0010468,GO:0010556,GO:0016070,GO:0018130,GO:0019219,GO:0019222,GO:0019438,GO:0031323,GO:0031326,GO:0032501,GO:0032502,GO:0032774,GO:0034641,GO:0034645,GO:0034654,GO:0043170,GO:…
AIPGENE23895	1542.82	1.8484	0.159163	5.33037	9.80116e-08	8.90548e-06	Swiss-Prot	sp|Q9CYL5|GAPR1_MOUSE	Golgi-associated plant pathogenesis-related protein 1 OS=Mus musculus GN=Glipr2 PE=2 SV=3	843	154	89.35	89.35	55/143	0.3846	0.1684	1e-18	GO:0000139,GO:0005575,GO:0005576,GO:0005794,GO:0016020,GO:0031090,GO:0043226,GO:0043227,GO:0043229,GO:0043231,GO:0044422,GO:0044424,GO:0044431,GO:0044444,GO:0044446,GO:0044464,GO:0098588
AIPGENE308	260.719	1.84775	0.160364	5.28638	1.24762e-07	1.12388e-05	Swiss-Prot	sp|Q6IQP3|CALUA_DANRE	Calumenin-A OS=Danio rerio GN=calua PE=2 SV=1	323	315	122.86	122.86	90/305	0.2951	0.8824	9.17e-31	GO:0003674,GO:0005488,GO:0005509,GO:0005575,GO:0005576,GO:0005783,GO:0005788,GO:0016023,GO:0016529,GO:0031410,GO:0031974,GO:0031982,GO:0031988,GO:0033018,GO:0042470,GO:0043167,GO:0043169,GO:0043226,GO:0043227,GO:0043229,GO:0043231,GO:0043233,GO:0044422,GO:0044424,GO:0044432,GO:0044444,GO:0044446,GO:0044464,GO:0046872,GO:0048770,GO:0070013
AIPGENE23962	130.091	1.84733	0.23427	3.61688	0.000298175	0.0133727	Swiss-Prot	sp|Q8NE62|CHDH_HUMAN	Choline dehydrogenase, mitochondrial OS=Homo sapiens GN=CHDH PE=2 SV=2	998	594	624.78	1039.6	507/920	0.5511	0.8788	0	GO:0000166,GO:0003674,GO:0003824,GO:0005488,GO:0005575,GO:0005739,GO:0005743,GO:0006066,GO:0006082,GO:0006520,GO:0006575,GO:0006576,GO:0006577,GO:0006578,GO:0006807,GO:0008150,GO:0008152,GO:0008652,GO:0008812,GO:0009058,GO:0009308,GO:0009987,GO:0016020,GO:0016053,GO:0016491,GO:0016614,GO:0019285,GO:0019695,GO:0019752,GO:0019866,GO:0031090,GO:0031455,GO:0031456,GO:0031966,GO:0034641,GO:0036094,GO:…
AIPGENE24029	6380.46	1.84558	0.162125	5.2156	1.83224e-07	1.62953e-05	no_hit	-	-	-	-	-	-	-	-	-	-	-
AIPGENE26220	357.643	1.84118	0.15525	5.4182	6.02035e-08	5.64112e-06	Swiss-Prot	sp|Q00756|PPR3A_RABIT	Protein phosphatase 1 regulatory subunit 3A OS=Oryctolagus cuniculus GN=PPP1R3A PE=1 SV=1	244	1109	82.03	82.03	40/125	0.32	0.4918	3.04e-16	GO:0005575,GO:0005975,GO:0005976,GO:0005977,GO:0006073,GO:0006091,GO:0006112,GO:0008150,GO:0008152,GO:0009987,GO:0015980,GO:0016020,GO:0016021,GO:0043170,GO:0044042,GO:0044237,GO:0044238,GO:0044260,GO:0044262,GO:0044264,GO:0044425,GO:0044699,GO:0044710,GO:0044723,GO:0044763,GO:0055114,GO:0071704
AIPGENE21718	297.976	1.84061	0.242655	3.46422	0.000531778	0.0227322	Swiss-Prot	sp|Q61670|HLX_MOUSE	H2.0-like homeobox protein OS=Mus musculus GN=Hlx PE=2 SV=1	227	476	112.85	112.85	54/75	0.72	0.3304	1.6e-27	GO:0000975,GO:0000976,GO:0001067,GO:0001071,GO:0001889,GO:0002682,GO:0002683,GO:0002684,GO:0002694,GO:0002695,GO:0002696,GO:0002697,GO:0002698,GO:0002699,GO:0002819,GO:0002822,GO:0002825,GO:0002828,GO:0003674,GO:0003676,GO:0003677,GO:0003700,GO:0005488,GO:0005575,GO:0005634,GO:0006139,GO:0006351,GO:0006355,GO:0006725,GO:0006807,GO:0007519,GO:0008150,GO:0008152,GO:0008284,GO:0009058,GO:0009059,GO:…
AIPGENE20475	340.478	1.83888	0.205096	4.09017	4.3106e-05	0.00235613	Swiss-Prot	sp|Q8BNA6|FAT3_MOUSE	Protocadherin Fat 3 OS=Mus musculus GN=Fat3 PE=1 SV=2	694	4555	97.06	163.3	77/206	0.3738	0.1571	2.96e-19	GO:0000902,GO:0000904,GO:0001764,GO:0003674,GO:0005488,GO:0005509,GO:0005575,GO:0005886,GO:0006928,GO:0007155,GO:0007156,GO:0007275,GO:0008150,GO:0009653,GO:0009987,GO:0010842,GO:0010975,GO:0010977,GO:0016020,GO:0016021,GO:0016043,GO:0016477,GO:0022610,GO:0030425,GO:0031344,GO:0031345,GO:0032501,GO:0032502,GO:0032989,GO:0040011,GO:0042995,GO:0043005,GO:0043167,GO:0043169,GO:0044425,GO:0044464,GO:…
AIPGENE5120	406.83	1.83569	0.150653	5.54716	2.90347e-08	2.8882e-06	nr	gi|156396844|ref|XP_001637602.1|	predicted protein [Nematostella vectensis] >gi|156224716|gb|EDO45539.1| predicted protein [Nematostella vectensis]	166	212	67.01	67.01	33/70	0.4714	0.4217	6.85e-11	-
AIPGENE7162	1522.45	1.82632	0.154133	5.3611	8.2718e-08	7.58152e-06	Swiss-Prot	sp|P08842|STS_HUMAN	Steryl-sulfatase OS=Homo sapiens GN=STS PE=1 SV=2	574	583	518.46	518.46	263/565	0.4655	0.9617	3.02e-176	GO:0000323,GO:0003674,GO:0003824,GO:0004773,GO:0005488,GO:0005575,GO:0005764,GO:0005768,GO:0005773,GO:0005783,GO:0005788,GO:0005789,GO:0005794,GO:0005886,GO:0006464,GO:0006629,GO:0006643,GO:0006664,GO:0006665,GO:0006687,GO:0006706,GO:0006807,GO:0007565,GO:0008150,GO:0008152,GO:0008202,GO:0008484,GO:0008544,GO:0009056,GO:0009888,GO:0009987,GO:0016020,GO:0016021,GO:0016042,GO:0016787,GO:0016788,GO:…
AIPGENE18232	577.151	1.82616	0.176491	4.68106	2.85394e-06	0.000198349	no_hit	-	-	-	-	-	-	-	-	-	-	-
AIPGENE3768	3910.63	1.82451	0.210229	3.92195	8.78354e-05	0.00446387	no_hit	-	-	-	-	-	-	-	-	-	-	-
AIPGENE13021	1801.06	1.81554	0.161934	5.03625	4.7474e-07	3.84723e-05	Swiss-Prot	sp|O43581|SYT7_HUMAN	Synaptotagmin-7 OS=Homo sapiens GN=SYT7 PE=1 SV=3	871	403	87.43	170.23	142/531	0.2674	0.6005	6.67e-17	GO:0000323,GO:0001778,GO:0002791,GO:0003674,GO:0005215,GO:0005488,GO:0005509,GO:0005575,GO:0005764,GO:0005773,GO:0005886,GO:0006810,GO:0006887,GO:0007009,GO:0008021,GO:0008150,GO:0009987,GO:0010646,GO:0016020,GO:0016021,GO:0016023,GO:0016043,GO:0016192,GO:0017157,GO:0017158,GO:0023051,GO:0030054,GO:0030141,GO:0030672,GO:0031045,GO:0031090,GO:0031410,GO:0031982,GO:0031988,GO:0032879,GO:0032940,GO:…
AIPGENE21158	13804.5	1.81443	0.134423	6.0587	1.37225e-09	1.77791e-07	nr	gi|156376987|ref|XP_001630639.1|	predicted protein [Nematostella vectensis] >gi|156217664|gb|EDO38576.1| predicted protein [Nematostella vectensis]	786	624	252.68	352.04	247/808	0.3057	0.9835	7.53e-70	-
AIPGENE21745	1498.41	1.81375	0.115857	7.02376	2.15977e-12	3.65576e-10	no_hit	-	-	-	-	-	-	-	-	-	-	-
AIPGENE24241	191.742	1.80558	0.172168	4.67902	2.88256e-06	0.000199677	nr	gi|156390900|ref|XP_001635507.1|	predicted protein [Nematostella vectensis] >gi|156222602|gb|EDO43444.1| predicted protein [Nematostella vectensis]	248	292	167.93	241.49	116/247	0.4696	0.996	1.34e-46	-
AIPGENE22718	699.988	1.80165	0.219694	3.64892	0.000263342	0.0119638	Swiss-Prot	sp|A7L036|CTX2_CHIFL	Toxin CfTX-2 OS=Chironex fleckeri PE=1 SV=1	503	462	68.94	68.94	66/262	0.2519	0.497	2.91e-11	GO:0001906,GO:0005575,GO:0005576,GO:0006810,GO:0006811,GO:0008150,GO:0009987,GO:0016020,GO:0016021,GO:0019835,GO:0031640,GO:0035821,GO:0042151,GO:0043226,GO:0043228,GO:0043229,GO:0043232,GO:0044179,GO:0044217,GO:0044218,GO:0044279,GO:0044364,GO:0044421,GO:0044424,GO:0044425,GO:0044444,GO:0044448,GO:0044464,GO:0044699,GO:0044764,GO:0044765,GO:0051234,GO:0051704,GO:0051715,GO:0065007,GO:0065008
AIPGENE19737	620.895	1.79525	0.135619	5.86385	4.5226e-09	5.27361e-07	Swiss-Prot	sp|Q8UWA5|CAH2_TRIHK	Carbonic anhydrase 2 OS=Tribolodon hakonensis GN=ca2 PE=2 SV=3	143	260	75.87	75.87	47/134	0.3507	0.9091	4.96e-16	GO:0003674,GO:0003824,GO:0004089,GO:0005488,GO:0005575,GO:0005737,GO:0005886,GO:0006730,GO:0008150,GO:0008152,GO:0008270,GO:0009987,GO:0016020,GO:0016829,GO:0016835,GO:0016836,GO:0043167,GO:0043169,GO:0044237,GO:0044281,GO:0044424,GO:0044464,GO:0044699,GO:0044710,GO:0044763,GO:0046872,GO:0046914
AIPGENE21666	5494.53	1.79323	0.163619	4.84802	1.247e-06	9.2813e-05	no_hit	-	-	-	-	-	-	-	-	-	-	-
AIPGENE5465	2866.91	1.79097	0.111571	7.0894	1.34695e-12	2.37573e-10	TrEMBL	tr|D2XMR4|D2XMR4_SACKO	Dickkopf3 (Fragment) OS=Saccoglossus kowalevskii PE=2 SV=1	196	349	72.79	72.79	40/108	0.3704	0.5408	5.14e-12	GO:0005575,GO:0005576,GO:0007275,GO:0008150,GO:0009966,GO:0009968,GO:0010646,GO:0010648,GO:0023051,GO:0023057,GO:0030111,GO:0030178,GO:0032501,GO:0032502,GO:0044699,GO:0044707,GO:0044767,GO:0048519,GO:0048523,GO:0048583,GO:0048585,GO:0050789,GO:0050794,GO:0065007
AIPGENE3773	16854.6	1.79093	0.210299	3.76097	0.000169258	0.00796538	no_hit	-	-	-	-	-	-	-	-	-	-	-
AIPGENE28830	12757.4	1.78784	0.133928	5.8826	4.03877e-09	4.77762e-07	Swiss-Prot	sp|Q9H4G4|GAPR1_HUMAN	Golgi-associated plant pathogenesis-related protein 1 OS=Homo sapiens GN=GLIPR2 PE=1 SV=3	801	154	75.87	75.87	48/151	0.3179	0.186	2.96e-14	GO:0000139,GO:0003674,GO:0005488,GO:0005515,GO:0005575,GO:0005576,GO:0005794,GO:0008150,GO:0009893,GO:0009966,GO:0009967,GO:0010562,GO:0010632,GO:0010634,GO:0010646,GO:0010647,GO:0010717,GO:0010718,GO:0010720,GO:0010769,GO:0010770,GO:0016020,GO:0019220,GO:0019222,GO:0022603,GO:0022604,GO:0023051,GO:0023056,GO:0030334,GO:0030335,GO:0031090,GO:0031323,GO:0031325,GO:0031982,GO:0031988,GO:0032879,GO:…
AIPGENE17612	443.717	1.78262	0.181806	4.30469	1.67221e-05	0.00102326	TrEMBL	tr|D3KYH5|D3KYH5_CHIOP	Duplex-specific nuclease (Precursor) OS=Chionoecetes opilio GN=NUC PE=2 SV=1	253	404	89.74	89.74	52/155	0.3355	0.5613	2.19e-17	GO:0003674,GO:0003676,GO:0003824,GO:0005488,GO:0008150,GO:0008152,GO:0016787,GO:0043167,GO:0043169,GO:0046872,GO:0097159,GO:1901363
AIPGENE23515	1187.23	1.78175	0.235237	3.32324	0.000889776	0.0356403	TrEMBL	tr|E6ZFL1|E6ZFL1_DICLA	Retrovirus polyprotein OS=Dicentrarchus labrax GN=DLA_It03860 PE=4 SV=1	242	1722	87.81	139.8	82/221	0.371	0.6198	4.95e-16	GO:0003674,GO:0003676,GO:0003723,GO:0003824,GO:0003964,GO:0005488,GO:0006139,GO:0006259,GO:0006260,GO:0006278,GO:0006725,GO:0006807,GO:0008150,GO:0008152,GO:0009058,GO:0009059,GO:0009987,GO:0015074,GO:0016740,GO:0016772,GO:0016779,GO:0034061,GO:0034641,GO:0034645,GO:0043170,GO:0044237,GO:0044238,GO:0044249,GO:0044260,GO:0046483,GO:0071704,GO:0090304,GO:0097159,GO:1901360,GO:1901363,GO:1901576
AIPGENE17184	212.006	1.77404	0.202318	3.82588	0.000130306	0.00630185	no_hit	-	-	-	-	-	-	-	-	-	-	-
AIPGENE7906	2366.08	1.77204	0.17494	4.41318	1.01864e-05	0.000645929	Swiss-Prot	sp|Q9GV72|CTX1_CARRA	Toxin CrTX-A OS=Carybdea rastonii PE=1 SV=1	640	450	73.94	73.94	75/295	0.2542	0.4594	1.17e-12	GO:0001906,GO:0005575,GO:0005576,GO:0006810,GO:0006811,GO:0008150,GO:0009987,GO:0016020,GO:0016021,GO:0019835,GO:0031640,GO:0035821,GO:0042151,GO:0043226,GO:0043228,GO:0043229,GO:0043232,GO:0044179,GO:0044217,GO:0044218,GO:0044279,GO:0044364,GO:0044421,GO:0044424,GO:0044425,GO:0044444,GO:0044448,GO:0044464,GO:0044699,GO:0044764,GO:0044765,GO:0051234,GO:0051704,GO:0051715,GO:0065007,GO:0065008
AIPGENE3822	2673.82	1.76988	0.0819831	9.39066	5.96239e-21	2.15767e-18	no_hit	-	-	-	-	-	-	-	-	-	-	-
AIPGENE20425	1413.79	1.76947	0.110148	6.98578	2.83284e-12	4.71892e-10	Swiss-Prot	sp|Q60847|COCA1_MOUSE	Collagen alpha-1(XII) chain OS=Mus musculus GN=Col12a1 PE=2 SV=3	242	3120	72.4	219.89	199/758	0.2625	0.8388	4.11e-13	GO:0005575,GO:0005576,GO:0005578,GO:0005581,GO:0005615,GO:0007155,GO:0008150,GO:0022610,GO:0031012,GO:0031982,GO:0031988,GO:0032991,GO:0043226,GO:0043227,GO:0043230,GO:0043234,GO:0044421,GO:0065010,GO:0070062
AIPGENE2690	657.311	1.76906	0.19042	4.03874	5.37381e-05	0.00286043	nr	gi|156368445|ref|XP_001627704.1|	predicted protein [Nematostella vectensis] >gi|156214622|gb|EDO35604.1| predicted protein [Nematostella vectensis]	1314	1502	709.91	788.09	460/1207	0.3811	0.8234	0	-
AIPGENE14387	582.041	1.76454	0.2266	3.37398	0.000740899	0.030432	Swiss-Prot	sp|P42586|NKX22_MOUSE	Homeobox protein Nkx-2.2 OS=Mus musculus GN=Nkx2-2 PE=1 SV=2	245	273	130.95	130.95	76/137	0.5547	0.5429	7.82e-35	GO:0000975,GO:0000988,GO:0000989,GO:0001067,GO:0001071,GO:0001159,GO:0001708,GO:0001709,GO:0002064,GO:0002066,GO:0002068,GO:0003323,GO:0003326,GO:0003327,GO:0003329,GO:0003674,GO:0003676,GO:0003677,GO:0003682,GO:0003700,GO:0003712,GO:0003713,GO:0005488,GO:0005515,GO:0005575,GO:0005622,GO:0005634,GO:0005654,GO:0006139,GO:0006351,GO:0006355,GO:0006357,GO:0006725,GO:0006807,GO:0007165,GO:0007166,GO:…
AIPGENE8635	3996.14	1.76426	0.217768	3.50951	0.00044894	0.019309	no_hit	-	-	-	-	-	-	-	-	-	-	-
AIPGENE4277	759.62	1.76308	0.205101	3.7205	0.000198827	0.00919204	no_hit	-	-	-	-	-	-	-	-	-	-	-
AIPGENE14244	2093.54	1.76286	0.191961	3.97403	7.06668e-05	0.00367135	no_hit	-	-	-	-	-	-	-	-	-	-	-
AIPGENE18008	30399.9	1.76227	0.146351	5.2085	1.90369e-07	1.67182e-05	no_hit	-	-	-	-	-	-	-	-	-	-	-
AIPGENE9024	1894.18	1.76057	0.182135	4.17584	2.96892e-05	0.00170258	TrEMBL	tr|C3ZD57|C3ZD57_BRAFL	Putative uncharacterized protein OS=Branchiostoma floridae GN=BRAFLDRAFT_88508 PE=4 SV=1	612	1084	291.2	291.2	157/387	0.4057	0.6242	2.42e-82	GO:0003674,GO:0005488,GO:0043167,GO:0043169,GO:0046872
AIPGENE3166	7122.06	1.75909	0.200744	3.78138	0.000155962	0.00742289	Swiss-Prot	sp|Q76DT2|TX60A_ACTVL	Toxin AvTX-60A OS=Actineria villosa GN=Av60A PE=1 SV=1	340	498	410.22	410.22	205/334	0.6138	0.9765	9.09e-139	GO:0001906,GO:0005575,GO:0005576,GO:0008150,GO:0009987,GO:0019835,GO:0031640,GO:0035821,GO:0042151,GO:0043226,GO:0043228,GO:0043229,GO:0043232,GO:0044179,GO:0044364,GO:0044424,GO:0044444,GO:0044448,GO:0044464,GO:0044764,GO:0051704,GO:0051715,GO:0065007,GO:0065008
AIPGENE21663	304.025	1.75864	0.208233	3.64322	0.000269245	0.0122056	no_hit	-	-	-	-	-	-	-	-	-	-	-
AIPGENE23599	485.988	1.75536	0.138896	5.43831	5.37885e-08	5.10845e-06	Swiss-Prot	sp|Q9PVW8|SAL_SILAS	Rhamnose-binding lectin OS=Silurus asotus PE=1 SV=1	272	308	66.24	124.78	126/427	0.2951	0.7757	2.53e-11	GO:0003674,GO:0005488,GO:0005575,GO:0005576,GO:0030246
AIPGENE23779	1058.83	1.7549	0.151206	4.99255	5.95885e-07	4.71963e-05	nr	gi|156392062|ref|XP_001635868.1|	predicted protein [Nematostella vectensis] >gi|156222966|gb|EDO43805.1| predicted protein [Nematostella vectensis]	1252	892	122.86	122.86	77/167	0.4611	0.1262	4.65e-25	-
AIPGENE23316	1181.62	1.75262	0.153866	4.89143	1.00106e-06	7.66836e-05	Swiss-Prot	sp|O08746|MATN2_MOUSE	Matrilin-2 OS=Mus musculus GN=Matn2 PE=2 SV=2	2746	956	226.87	439.48	293/861	0.3403	0.1668	5.12e-59	GO:0001764,GO:0003674,GO:0005488,GO:0005509,GO:0005575,GO:0005576,GO:0005578,GO:0005604,GO:0006928,GO:0006950,GO:0007411,GO:0008150,GO:0008347,GO:0009611,GO:0009987,GO:0016043,GO:0016358,GO:0016477,GO:0030030,GO:0031012,GO:0031099,GO:0031102,GO:0031104,GO:0031175,GO:0032502,GO:0033554,GO:0040011,GO:0043167,GO:0043169,GO:0044420,GO:0044421,GO:0044699,GO:0044763,GO:0044767,GO:0046872,GO:0048678,GO:…
AIPGENE8633	711.701	1.75106	0.164047	4.57833	4.68694e-06	0.000316316	no_hit	-	-	-	-	-	-	-	-	-	-	-
AIPGENE23739	1197.71	1.74678	0.146858	5.08503	3.67571e-07	3.02547e-05	nr	gi|156392206|ref|XP_001635940.1|	predicted protein [Nematostella vectensis] >gi|156223038|gb|EDO43877.1| predicted protein [Nematostella vectensis]	351	366	147.9	147.9	127/377	0.3369	0.9516	3.38e-37	-
AIPGENE20703	3597.88	1.74217	0.130826	5.67294	1.40369e-08	1.50316e-06	no_hit	-	-	-	-	-	-	-	-	-	-	-
AIPGENE21627	319.478	1.74198	0.181005	4.09925	4.14491e-05	0.00227742	Swiss-Prot	sp|Q16515|ASIC2_HUMAN	Acid-sensing ion channel 2 OS=Homo sapiens GN=ASIC2 PE=1 SV=1	501	512	261.54	261.54	146/468	0.312	0.9162	1.12e-78	GO:0001101,GO:0001976,GO:0003008,GO:0003026,GO:0003674,GO:0005215,GO:0005216,GO:0005244,GO:0005248,GO:0005261,GO:0005272,GO:0005488,GO:0005515,GO:0005575,GO:0005886,GO:0005887,GO:0006810,GO:0006811,GO:0006812,GO:0006814,GO:0007154,GO:0007165,GO:0007267,GO:0007268,GO:0007417,GO:0007422,GO:0007600,GO:0007602,GO:0007605,GO:0007606,GO:0008104,GO:0008150,GO:0008324,GO:0009314,GO:0009416,GO:0009581,GO:…
AIPGENE16897	1758.72	1.74026	0.145797	5.07735	3.82729e-07	3.12572e-05	Swiss-Prot	sp|P10079|FBP1_STRPU	Fibropellin-1 OS=Strongylocentrotus purpuratus GN=EGF1 PE=1 SV=2	1794	1064	359.38	3751.15	2357/6348	0.3713	0.6148	4.01e-102	GO:0003674,GO:0005488,GO:0005509,GO:0005575,GO:0005576,GO:0005578,GO:0005615,GO:0016023,GO:0031012,GO:0031410,GO:0031982,GO:0031988,GO:0032579,GO:0033166,GO:0043167,GO:0043169,GO:0043226,GO:0043227,GO:0043229,GO:0043231,GO:0044420,GO:0044421,GO:0044424,GO:0044444,GO:0044464,GO:0046872
AIPGENE3765	8097.08	1.73787	0.131365	5.61691	1.94404e-08	2.03668e-06	nr	gi|156378633|ref|XP_001631246.1|	predicted protein [Nematostella vectensis] >gi|156218283|gb|EDO39183.1| predicted protein [Nematostella vectensis]	327	355	88.2	88.2	53/136	0.3897	0.4067	1.13e-16	-
AIPGENE3778	382.036	1.73478	0.126251	5.82	5.88464e-09	6.66859e-07	no_hit	-	-	-	-	-	-	-	-	-	-	-
AIPGENE17832	304.853	1.72992	0.225851	3.23185	0.00122993	0.0477171	no_hit	-	-	-	-	-	-	-	-	-	-	-
AIPGENE16009	720.156	1.72847	0.145733	4.99863	5.77394e-07	4.6143e-05	no_hit	-	-	-	-	-	-	-	-	-	-	-
AIPGENE27237	3821.31	1.72523	0.130072	5.57558	2.46709e-08	2.4895e-06	Swiss-Prot	sp|Q5R941|FKB14_PONAB	Peptidyl-prolyl cis-trans isomerase FKBP14 OS=Pongo abelii GN=FKBP14 PE=2 SV=1	209	211	120.55	120.55	72/187	0.385	0.8517	8.2e-32	GO:0000413,GO:0003674,GO:0003755,GO:0003824,GO:0005488,GO:0005509,GO:0005575,GO:0005783,GO:0005788,GO:0006457,GO:0006464,GO:0008150,GO:0008152,GO:0009987,GO:0016853,GO:0016859,GO:0018193,GO:0018208,GO:0019538,GO:0031974,GO:0036211,GO:0043167,GO:0043169,GO:0043170,GO:0043226,GO:0043227,GO:0043229,GO:0043231,GO:0043233,GO:0043412,GO:0044237,GO:0044238,GO:0044260,GO:0044267,GO:0044422,GO:0044424,GO:…
AIPGENE18004	369.078	1.72146	0.171877	4.19756	2.69804e-05	0.00156003	Swiss-Prot	sp|Q8A2I1|CABC2_BACTN	Chondroitin sulfate ABC exolyase OS=Bacteroides thetaiotaomicron (strain ATCC 29148 / DSM 2079 / NCTC 10582 / E50 / VPI-5482) GN=chonabc PE=1 SV=1	1221	1014	149.83	193.73	209/834	0.2506	0.6568	2.61e-35	GO:0003674,GO:0003824,GO:0005488,GO:0005575,GO:0005576,GO:0005975,GO:0006022,GO:0006026,GO:0006027,GO:0006082,GO:0006790,GO:0006807,GO:0008150,GO:0008152,GO:0009056,GO:0009057,GO:0009987,GO:0016829,GO:0016835,GO:0016837,GO:0030203,GO:0030204,GO:0030207,GO:0030246,GO:0030340,GO:0030341,GO:0033999,GO:0034001,GO:0042597,GO:0043167,GO:0043169,GO:0043170,GO:0043436,GO:0044237,GO:0044238,GO:0044248,GO:…
AIPGENE3089	6909.31	1.72137	0.162306	4.44453	8.80862e-06	0.000563671	Swiss-Prot	sp|P58912|TX60B_PHYSE	Toxin PsTX-60B OS=Phyllodiscus semoni GN=PTX60B PE=1 SV=2	497	488	710.68	710.68	346/486	0.7119	0.9738	0	GO:0001906,GO:0005575,GO:0005576,GO:0008150,GO:0009987,GO:0019835,GO:0031640,GO:0035821,GO:0042151,GO:0043226,GO:0043228,GO:0043229,GO:0043232,GO:0044179,GO:0044364,GO:0044424,GO:0044444,GO:0044448,GO:0044464,GO:0044764,GO:0051704,GO:0051715,GO:0065007,GO:0065008
AIPGENE25736	414.476	1.72007	0.16864	4.26986	1.95596e-05	0.00116962	no_hit	-	-	-	-	-	-	-	-	-	-	-
AIPGENE14246	2569.69	1.71461	0.172815	4.13513	3.54759e-05	0.00198033	Swiss-Prot	sp|P07207|NOTCH_DROME	Neurogenic locus Notch protein OS=Drosophila melanogaster GN=N PE=1 SV=3	1611	2703	248.05	1499.07	1371/4548	0.3015	0.3625	1.17e-64	GO:0000122,GO:0000278,GO:0000323,GO:0000902,GO:0000904,GO:0001654,GO:0001667,GO:0001708,GO:0001709,GO:0001736,GO:0001745,GO:0001751,GO:0001752,GO:0001754,GO:0002009,GO:0002064,GO:0002066,GO:0002376,GO:0002682,GO:0003002,GO:0003006,GO:0003008,GO:0003674,GO:0003682,GO:0004871,GO:0004872,GO:0004888,GO:0005488,GO:0005509,GO:0005515,GO:0005575,GO:0005622,GO:0005634,GO:0005654,GO:0005737,GO:0005764,GO:…
AIPGENE27733	1605.57	1.71452	0.182824	3.90822	9.29795e-05	0.00467997	Swiss-Prot	sp|P06845|TYRO_STRGA	Tyrosinase OS=Streptomyces glaucescens GN=melC2 PE=1 SV=3	1196	274	99.75	266.13	186/634	0.2934	0.4732	4.47e-21	GO:0003674,GO:0003824,GO:0004497,GO:0004503,GO:0005488,GO:0006582,GO:0006725,GO:0008150,GO:0008152,GO:0009058,GO:0009987,GO:0016491,GO:0016705,GO:0016716,GO:0018958,GO:0019438,GO:0019748,GO:0042438,GO:0042440,GO:0043167,GO:0043169,GO:0044237,GO:0044249,GO:0044550,GO:0044699,GO:0044710,GO:0044711,GO:0044763,GO:0046148,GO:0046189,GO:0046872,GO:0055114,GO:0071704,GO:1901360,GO:1901362,GO:1901576,GO:…
AIPGENE9036	1835.76	1.71383	0.124308	5.74243	9.33263e-09	1.03642e-06	Swiss-Prot	sp|A2AX52|CO6A4_MOUSE	Collagen alpha-4(VI) chain OS=Mus musculus GN=Col6a4 PE=1 SV=2	2236	2309	243.05	921.71	745/2777	0.2683	0.292	7.46e-63	GO:0003674,GO:0005575,GO:0005576,GO:0005578,GO:0005581,GO:0006461,GO:0007155,GO:0008150,GO:0016043,GO:0022607,GO:0022610,GO:0031012,GO:0032991,GO:0043234,GO:0043933,GO:0044421,GO:0051259,GO:0051291,GO:0065003,GO:0070206,GO:0070208,GO:0071822,GO:0071840
AIPGENE28834	5794.71	1.71359	0.20136	3.54383	0.000394366	0.0172445	no_hit	-	-	-	-	-	-	-	-	-	-	-
AIPGENE23879	386.555	1.70711	0.121511	5.8193	5.90956e-09	6.66859e-07	Swiss-Prot	sp|K7Z9Q9|VMP_NEMVE	Nematocyte expressed protein 6 OS=Nematostella vectensis PE=2 SV=1	105	287	102.06	102.06	48/79	0.6076	0.7524	8.38e-26	GO:0003674,GO:0003824,GO:0004175,GO:0004222,GO:0005488,GO:0005575,GO:0005576,GO:0006508,GO:0008150,GO:0008152,GO:0008233,GO:0008237,GO:0008270,GO:0016787,GO:0019538,GO:0042151,GO:0043167,GO:0043169,GO:0043170,GO:0043226,GO:0043228,GO:0043229,GO:0043232,GO:0044238,GO:0044424,GO:0044444,GO:0044448,GO:0044464,GO:0046872,GO:0046914,GO:0070011,GO:0071704
AIPGENE5440	1835.8	1.70365	0.0989116	7.11395	1.12772e-12	2.02305e-10	Swiss-Prot	sp|Q90839|DKK3_CHICK	Dickkopf-related protein 3 OS=Gallus gallus GN=DKK3 PE=2 SV=1	227	350	59.31	59.31	44/147	0.2993	0.6035	3.29e-09	GO:0005575,GO:0005576,GO:0007165,GO:0007166,GO:0007275,GO:0008150,GO:0009966,GO:0009968,GO:0009987,GO:0010646,GO:0010648,GO:0016055,GO:0023051,GO:0023057,GO:0030111,GO:0030178,GO:0032501,GO:0032502,GO:0044699,GO:0044707,GO:0044767,GO:0048519,GO:0048523,GO:0048583,GO:0048585,GO:0050789,GO:0050794,GO:0050896,GO:0051716,GO:0065007
AIPGENE20721	882.558	1.69985	0.12364	5.66039	1.51029e-08	1.60912e-06	Swiss-Prot	sp|Q99715|COCA1_HUMAN	Collagen alpha-1(XII) chain OS=Homo sapiens GN=COL12A1 PE=1 SV=2	457	3063	67.4	227.6	122/478	0.2552	0.3063	1.65e-10	GO:0001501,GO:0003674,GO:0005198,GO:0005201,GO:0005575,GO:0005576,GO:0005578,GO:0005581,GO:0005593,GO:0005595,GO:0005615,GO:0005788,GO:0007155,GO:0008150,GO:0008152,GO:0009056,GO:0009987,GO:0016043,GO:0022411,GO:0022610,GO:0022617,GO:0030020,GO:0030198,GO:0030199,GO:0030574,GO:0030934,GO:0031012,GO:0031974,GO:0031982,GO:0031988,GO:0032501,GO:0032502,GO:0032963,GO:0032991,GO:0043062,GO:0043170,GO:…
AIPGENE8889	7459.86	1.69975	0.104986	6.6652	2.64303e-11	3.96247e-09	Swiss-Prot	sp|Q64625|GPX6_RAT	Glutathione peroxidase 6 OS=Rattus norvegicus GN=Gpx6 PE=2 SV=1	159	221	121.32	121.32	59/125	0.472	0.7862	9.98e-33	GO:0003674,GO:0003824,GO:0004601,GO:0004602,GO:0005575,GO:0005576,GO:0006950,GO:0006979,GO:0008150,GO:0008152,GO:0016209,GO:0016491,GO:0016684,GO:0044699,GO:0044710,GO:0050896,GO:0055114
AIPGENE21232	1011.26	1.69873	0.140757	4.96412	6.90149e-07	5.38496e-05	Swiss-Prot	sp|P32242|OTX1_HUMAN	Homeobox protein OTX1 OS=Homo sapiens GN=OTX1 PE=1 SV=1	233	354	141.35	141.35	71/109	0.6514	0.4592	3.76e-38	GO:0000975,GO:0000976,GO:0000977,GO:0000978,GO:0000981,GO:0000982,GO:0000987,GO:0001012,GO:0001067,GO:0001071,GO:0001077,GO:0001159,GO:0001228,GO:0003002,GO:0003674,GO:0003676,GO:0003677,GO:0003700,GO:0005488,GO:0005575,GO:0005634,GO:0006355,GO:0006357,GO:0007275,GO:0007389,GO:0008150,GO:0009653,GO:0009889,GO:0009891,GO:0009893,GO:0009952,GO:0010468,GO:0010556,GO:0010557,GO:0010604,GO:0010628,GO:…
AIPGENE23872	13764.5	1.69791	0.134482	5.18961	2.10737e-07	1.84298e-05	no_hit	-	-	-	-	-	-	-	-	-	-	-
AIPGENE27859	697.897	1.69721	0.156426	4.45713	8.30647e-06	0.000536444	Swiss-Prot	sp|P35032|TRY2_SALSA	Trypsin-2 (Fragment) OS=Salmo salar PE=2 SV=1	237	231	138.66	138.66	76/211	0.3602	0.8903	3.09e-38	GO:0003674,GO:0003824,GO:0004175,GO:0004252,GO:0005488,GO:0005575,GO:0005576,GO:0005615,GO:0006508,GO:0007586,GO:0008150,GO:0008152,GO:0008233,GO:0008236,GO:0016787,GO:0017171,GO:0019538,GO:0032501,GO:0043167,GO:0043169,GO:0043170,GO:0044238,GO:0044421,GO:0044699,GO:0044707,GO:0046872,GO:0070011,GO:0071704
AIPGENE4698	980.376	1.6934	0.166717	4.15913	3.19462e-05	0.00182564	Swiss-Prot	sp|Q6GPN9|MALD1_XENLA	MARVEL domain-containing protein 1 OS=Xenopus laevis GN=marveld1 PE=2 SV=1	180	170	53.91	53.91	51/162	0.3148	0.8889	2.16e-08	GO:0005575,GO:0005634,GO:0016020,GO:0016021,GO:0043226,GO:0043227,GO:0043229,GO:0043231,GO:0044424,GO:0044425,GO:0044464
AIPGENE15989	829.847	1.68861	0.164551	4.18479	2.85431e-05	0.00164134	no_hit	-	-	-	-	-	-	-	-	-	-	-
AIPGENE18986	257.017	1.68849	0.182439	3.7738	0.000160779	0.00758334	no_hit	-	-	-	-	-	-	-	-	-	-	-
AIPGENE25004	218.483	1.68743	0.160265	4.28934	1.79205e-05	0.00108396	Swiss-Prot	sp|Q28CF8|ENTP7_XENTR	Ectonucleoside triphosphate diphosphohydrolase 7 OS=Xenopus tropicalis GN=entpd7 PE=2 SV=1	512	610	60.46	101.66	84/332	0.253	0.6113	2.14e-08	GO:0003674,GO:0003824,GO:0005488,GO:0005575,GO:0008150,GO:0008152,GO:0012506,GO:0016020,GO:0016021,GO:0016787,GO:0030659,GO:0031090,GO:0031410,GO:0031982,GO:0043167,GO:0043169,GO:0043226,GO:0043229,GO:0044422,GO:0044424,GO:0044425,GO:0044433,GO:0044444,GO:0044446,GO:0044464,GO:0046872
AIPGENE23596	2762.8	1.68711	0.10791	6.36746	1.92189e-10	2.72557e-08	Swiss-Prot	sp|P86177|CSL1_ONCKE	L-rhamnose-binding lectin CSL1 OS=Oncorhynchus keta PE=1 SV=1	1392	286	71.25	71.25	61/210	0.2905	0.1473	7.2e-12	GO:0003674,GO:0005488,GO:0030246
AIPGENE24979	824.116	1.68693	0.201591	3.40752	0.000655572	0.0273555	Swiss-Prot	sp|P10394|POL4_DROME	Retrovirus-related Pol polyprotein from transposon 412 OS=Drosophila melanogaster GN=POL PE=4 SV=1	532	1237	78.95	78.95	46/168	0.2738	0.3158	5.19e-14	GO:0003674,GO:0003676,GO:0003723,GO:0003824,GO:0003964,GO:0004175,GO:0004190,GO:0004518,GO:0004519,GO:0005488,GO:0006139,GO:0006259,GO:0006260,GO:0006278,GO:0006508,GO:0006725,GO:0006807,GO:0008150,GO:0008152,GO:0008233,GO:0009058,GO:0009059,GO:0009987,GO:0015074,GO:0016740,GO:0016772,GO:0016779,GO:0016787,GO:0016788,GO:0019538,GO:0034061,GO:0034641,GO:0034645,GO:0043170,GO:0044237,GO:0044238,GO:…
AIPGENE6943	2571.43	1.68451	0.125937	5.43533	5.46944e-08	5.17108e-06	TrEMBL	tr|Q7Q2Q3|Q7Q2Q3_ANOGA	AGAP004760-PA (Fragment) OS=Anopheles gambiae GN=AGAP004760 PE=4 SV=4	208	365	72.02	72.02	52/155	0.3355	0.6923	1.36e-11	GO:0003674,GO:0003676,GO:0003824,GO:0005488,GO:0008150,GO:0008152,GO:0016787,GO:0043167,GO:0043169,GO:0046872,GO:0097159,GO:1901363
AIPGENE8715	1362.63	1.68375	0.136796	4.99836	5.78189e-07	4.6143e-05	Swiss-Prot	sp|A7L036|CTX2_CHIFL	Toxin CfTX-2 OS=Chironex fleckeri PE=1 SV=1	481	462	78.57	78.57	64/248	0.2581	0.5156	2.72e-14	GO:0001906,GO:0005575,GO:0005576,GO:0006810,GO:0006811,GO:0008150,GO:0009987,GO:0016020,GO:0016021,GO:0019835,GO:0031640,GO:0035821,GO:0042151,GO:0043226,GO:0043228,GO:0043229,GO:0043232,GO:0044179,GO:0044217,GO:0044218,GO:0044279,GO:0044364,GO:0044421,GO:0044424,GO:0044425,GO:0044444,GO:0044448,GO:0044464,GO:0044699,GO:0044764,GO:0044765,GO:0051234,GO:0051704,GO:0051715,GO:0065007,GO:0065008
AIPGENE17177	585.565	1.68318	0.161714	4.22461	2.3936e-05	0.00140726	Swiss-Prot	sp|Q94571|TBB2_HOMAM	Tubulin beta-2 chain OS=Homarus americanus PE=2 SV=1	415	452	535.8	535.8	249/434	0.5737	0.9494	0	GO:0000166,GO:0001882,GO:0001883,GO:0003674,GO:0003824,GO:0003924,GO:0005198,GO:0005200,GO:0005488,GO:0005525,GO:0005575,GO:0005737,GO:0005856,GO:0005874,GO:0006139,GO:0006152,GO:0006163,GO:0006184,GO:0006195,GO:0006461,GO:0006725,GO:0006753,GO:0006793,GO:0006796,GO:0006807,GO:0007017,GO:0008150,GO:0008152,GO:0009056,GO:0009116,GO:0009117,GO:0009119,GO:0009141,GO:0009143,GO:0009144,GO:0009146,GO:…
AIPGENE18807	599.946	1.68287	0.180637	3.78035	0.000156611	0.0074369	Swiss-Prot	sp|Q13231|CHIT1_HUMAN	Chitotriosidase-1 OS=Homo sapiens GN=CHIT1 PE=1 SV=1	114	466	53.14	53.14	21/51	0.4118	0.4474	8.51e-08	GO:0000272,GO:0000323,GO:0002376,GO:0003674,GO:0003824,GO:0004553,GO:0004568,GO:0005488,GO:0005575,GO:0005576,GO:0005615,GO:0005764,GO:0005773,GO:0005975,GO:0005976,GO:0006022,GO:0006026,GO:0006030,GO:0006032,GO:0006040,GO:0006807,GO:0006955,GO:0008061,GO:0008150,GO:0008152,GO:0008843,GO:0009056,GO:0009057,GO:0009605,GO:0009607,GO:0009617,GO:0016052,GO:0016787,GO:0016798,GO:0043170,GO:0043207,GO:…
AIPGENE20752	2788.06	1.68238	0.115846	5.89043	3.85197e-09	4.5937e-07	TrEMBL	tr|A7SLN3|A7SLN3_NEMVE	Predicted protein OS=Nematostella vectensis GN=v1g246058 PE=4 SV=1	544	430	123.64	168.3	119/424	0.2807	0.7426	2.5e-27	GO:0003674,GO:0003824,GO:0008150,GO:0008152,GO:0016787
AIPGENE15924	1511.6	1.67921	0.139585	4.86592	1.13925e-06	8.57047e-05	Swiss-Prot	sp|Q4V9Y5|CRLD2_XENTR	Cysteine-rich secretory protein LCCL domain-containing 2 OS=Xenopus tropicalis GN=crispld2 PE=2 SV=1	1006	500	142.9	142.9	83/230	0.3609	0.2207	2.34e-34	GO:0005575,GO:0005576
AIPGENE17939	4220.42	1.67742	0.121335	5.58307	2.36307e-08	2.39606e-06	Swiss-Prot	sp|Q8IDX6|RBP2A_PLAF7	Reticulocyte-binding protein 2 homolog a OS=Plasmodium falciparum (isolate 3D7) GN=PF13_0198 PE=3 SV=1	604	3130	66.63	230.29	213/573	0.3717	0.2682	4.5e-10	GO:0003674,GO:0005488,GO:0005539,GO:0005575,GO:0005886,GO:0007155,GO:0008150,GO:0008201,GO:0016020,GO:0016021,GO:0016337,GO:0022610,GO:0043167,GO:0043168,GO:0044425,GO:0044464,GO:0044699,GO:0097367,GO:0098602,GO:1901681
AIPGENE19348	2594.34	1.67638	0.114391	5.91292	3.36105e-09	4.03114e-07	Swiss-Prot	sp|Q9H4G4|GAPR1_HUMAN	Golgi-associated plant pathogenesis-related protein 1 OS=Homo sapiens GN=GLIPR2 PE=1 SV=3	326	154	88.2	88.2	52/145	0.3586	0.4264	9.87e-20	GO:0000139,GO:0003674,GO:0005488,GO:0005515,GO:0005575,GO:0005576,GO:0005794,GO:0008150,GO:0009893,GO:0009966,GO:0009967,GO:0010562,GO:0010632,GO:0010634,GO:0010646,GO:0010647,GO:0010717,GO:0010718,GO:0010720,GO:0010769,GO:0010770,GO:0016020,GO:0019220,GO:0019222,GO:0022603,GO:0022604,GO:0023051,GO:0023056,GO:0030334,GO:0030335,GO:0031090,GO:0031323,GO:0031325,GO:0031982,GO:0031988,GO:0032879,GO:…
AIPGENE2499	1428.02	1.67532	0.172543	3.91391	9.08142e-05	0.00459301	Swiss-Prot	sp|Q86VQ3|TXND2_HUMAN	Thioredoxin domain-containing protein 2 OS=Homo sapiens GN=TXNDC2 PE=1 SV=4	1236	553	61.23	174.84	237/872	0.2718	0.2888	3.96e-08	GO:0001520,GO:0003674,GO:0003756,GO:0003824,GO:0004791,GO:0005575,GO:0005634,GO:0005730,GO:0005737,GO:0005929,GO:0006457,GO:0006662,GO:0007275,GO:0007276,GO:0007283,GO:0008150,GO:0008152,GO:0009987,GO:0015035,GO:0015036,GO:0016209,GO:0016491,GO:0016651,GO:0016667,GO:0016668,GO:0016853,GO:0016860,GO:0016864,GO:0018904,GO:0019538,GO:0019725,GO:0022414,GO:0030154,GO:0031514,GO:0032501,GO:0032502,GO:…
AIPGENE18035	21996.5	1.67451	0.140383	4.80483	1.54886e-06	0.000114067	no_hit	-	-	-	-	-	-	-	-	-	-	-
AIPGENE28824	1144.96	1.6731	0.112281	5.99478	2.0376e-09	2.57634e-07	Swiss-Prot	sp|Q9H4G4|GAPR1_HUMAN	Golgi-associated plant pathogenesis-related protein 1 OS=Homo sapiens GN=GLIPR2 PE=1 SV=3	219	154	88.58	88.58	51/145	0.3517	0.653	2.38e-20	GO:0000139,GO:0003674,GO:0005488,GO:0005515,GO:0005575,GO:0005576,GO:0005794,GO:0008150,GO:0009893,GO:0009966,GO:0009967,GO:0010562,GO:0010632,GO:0010634,GO:0010646,GO:0010647,GO:0010717,GO:0010718,GO:0010720,GO:0010769,GO:0010770,GO:0016020,GO:0019220,GO:0019222,GO:0022603,GO:0022604,GO:0023051,GO:0023056,GO:0030334,GO:0030335,GO:0031090,GO:0031323,GO:0031325,GO:0031982,GO:0031988,GO:0032879,GO:…
AIPGENE18928	849.517	1.67211	0.108467	6.19642	5.77618e-10	7.58168e-08	Swiss-Prot	sp|Q8BG58|P4HTM_MOUSE	Transmembrane prolyl 4-hydroxylase OS=Mus musculus GN=P4htm PE=2 SV=1	432	503	154.84	154.84	105/296	0.3547	0.6667	3.25e-40	GO:0003674,GO:0003824,GO:0005488,GO:0005506,GO:0005509,GO:0005575,GO:0005783,GO:0005789,GO:0008150,GO:0008152,GO:0016020,GO:0016021,GO:0016491,GO:0016705,GO:0016706,GO:0019842,GO:0030246,GO:0031090,GO:0031406,GO:0031418,GO:0036094,GO:0043167,GO:0043168,GO:0043169,GO:0043177,GO:0043226,GO:0043227,GO:0043229,GO:0043231,GO:0044422,GO:0044424,GO:0044425,GO:0044432,GO:0044444,GO:0044446,GO:0044464,GO:…
AIPGENE1623	1989.14	1.67187	0.114224	5.88207	4.05172e-09	4.77762e-07	Swiss-Prot	sp|Q9H4G4|GAPR1_HUMAN	Golgi-associated plant pathogenesis-related protein 1 OS=Homo sapiens GN=GLIPR2 PE=1 SV=3	347	154	104.76	104.76	60/148	0.4054	0.4207	1.67e-25	GO:0000139,GO:0003674,GO:0005488,GO:0005515,GO:0005575,GO:0005576,GO:0005794,GO:0008150,GO:0009893,GO:0009966,GO:0009967,GO:0010562,GO:0010632,GO:0010634,GO:0010646,GO:0010647,GO:0010717,GO:0010718,GO:0010720,GO:0010769,GO:0010770,GO:0016020,GO:0019220,GO:0019222,GO:0022603,GO:0022604,GO:0023051,GO:0023056,GO:0030334,GO:0030335,GO:0031090,GO:0031323,GO:0031325,GO:0031982,GO:0031988,GO:0032879,GO:…
AIPGENE3355	1567.6	1.67184	0.171145	3.92557	8.65246e-05	0.00440793	Swiss-Prot	sp|Q9UKP5|ATS6_HUMAN	A disintegrin and metalloproteinase with thrombospondin motifs 6 OS=Homo sapiens GN=ADAMTS6 PE=2 SV=2	2078	1117	298.13	638.62	549/1974	0.2781	0.7406	2.97e-81	GO:0003674,GO:0003824,GO:0004175,GO:0004222,GO:0005488,GO:0005575,GO:0005576,GO:0005578,GO:0006508,GO:0008150,GO:0008152,GO:0008233,GO:0008237,GO:0008270,GO:0016787,GO:0019538,GO:0031012,GO:0043167,GO:0043169,GO:0043170,GO:0044238,GO:0044421,GO:0046872,GO:0046914,GO:0070011,GO:0071704
AIPGENE17965	19481.3	1.66586	0.101739	6.54474	5.96001e-11	8.62722e-09	Swiss-Prot	sp|P27951|BAG_STRAG	IgA FC receptor OS=Streptococcus agalactiae GN=bag PE=1 SV=1	442	1164	71.63	118.61	72/187	0.385	0.2828	5.22e-12	GO:0005575,GO:0005576,GO:0005618,GO:0016020,GO:0030312,GO:0044464
AIPGENE3630	540.109	1.66451	0.163146	4.0731	4.63919e-05	0.00252259	nr	gi|156392050|ref|XP_001635862.1|	predicted protein [Nematostella vectensis] >gi|156222960|gb|EDO43799.1| predicted protein [Nematostella vectensis]	643	1334	96.67	96.67	93/259	0.3591	0.3639	1.82e-17	-
AIPGENE447	681.64	1.66314	0.117316	5.65259	1.58046e-08	1.67537e-06	TrEMBL	tr|T2MII7|T2MII7_HYDVU	EGF-like repeat and discoidin I-like domain-containing protein 3 OS=Hydra vulgaris GN=EDIL3 PE=2 SV=1	424	2060	96.29	311.18	226/796	0.2839	0.9151	8.18e-18	GO:0007155,GO:0008150,GO:0022610
AIPGENE26829	1246.67	1.65728	0.190028	3.45888	0.000542417	0.0230929	Swiss-Prot	sp|Q2HJ57|COTL1_BOVIN	Coactosin-like protein OS=Bos taurus GN=COTL1 PE=2 SV=3	142	142	127.87	127.87	64/137	0.4672	0.9648	2.7e-36	GO:0003674,GO:0003779,GO:0005488,GO:0005515,GO:0005575,GO:0005622,GO:0005634,GO:0005737,GO:0005856,GO:0006950,GO:0006952,GO:0008092,GO:0008150,GO:0009605,GO:0009607,GO:0009620,GO:0016020,GO:0019899,GO:0031090,GO:0031965,GO:0043207,GO:0043226,GO:0043227,GO:0043228,GO:0043229,GO:0043231,GO:0043232,GO:0044422,GO:0044424,GO:0044428,GO:0044446,GO:0044464,GO:0050832,GO:0050896,GO:0051704,GO:0051707,GO:…
AIPGENE15384	555.702	1.65692	0.132694	4.95067	7.39603e-07	5.72824e-05	Swiss-Prot	sp|Q9CY64|BIEA_MOUSE	Biliverdin reductase A OS=Mus musculus GN=Blvra PE=2 SV=1	140	295	55.84	55.84	31/98	0.3163	0.6929	9.57e-09	GO:0000166,GO:0003674,GO:0003824,GO:0004074,GO:0005488,GO:0005575,GO:0005737,GO:0006725,GO:0006778,GO:0006787,GO:0006807,GO:0008150,GO:0008152,GO:0008270,GO:0009056,GO:0009987,GO:0016491,GO:0016627,GO:0016628,GO:0019439,GO:0033013,GO:0033015,GO:0034641,GO:0036094,GO:0042167,GO:0042168,GO:0042440,GO:0043167,GO:0043169,GO:0044237,GO:0044248,GO:0044270,GO:0044424,GO:0044464,GO:0044699,GO:0044710,GO:…
AIPGENE17554	1084.78	1.64945	0.188484	3.44566	0.000569665	0.024155	Swiss-Prot	sp|Q7YR83|ESPB1_PIG	Epididymal sperm-binding protein 1 OS=Sus scrofa GN=ELSPBP1 PE=1 SV=1	1119	223	83.19	152.9	85/265	0.3208	0.1081	4.52e-16	GO:0005575,GO:0005576,GO:0007338,GO:0008150,GO:0009566,GO:0022414,GO:0044699,GO:0044702
AIPGENE17203	814.452	1.64892	0.182029	3.5649	0.000363989	0.0160163	no_hit	-	-	-	-	-	-	-	-	-	-	-
AIPGENE8159	11875.9	1.64808	0.111614	5.80646	6.3806e-09	7.16163e-07	Swiss-Prot	sp|P27604|SAHH_CAEEL	Adenosylhomocysteinase OS=Caenorhabditis elegans GN=ahcy-1 PE=1 SV=1	435	437	712.99	712.99	344/433	0.7945	0.9862	0	GO:0003674,GO:0003824,GO:0004013,GO:0006730,GO:0008150,GO:0008152,GO:0009987,GO:0016787,GO:0016801,GO:0016802,GO:0044237,GO:0044281,GO:0044699,GO:0044710,GO:0044763
AIPGENE10301	1084.47	1.64704	0.124922	5.17952	2.22455e-07	1.93739e-05	Swiss-Prot	sp|P51029|WNT8B_DANRE	Protein Wnt-8b OS=Danio rerio GN=wnt8b PE=2 SV=1	197	358	153.68	153.68	82/206	0.3981	0.9898	3.28e-43	GO:0001654,GO:0001664,GO:0003674,GO:0005102,GO:0005109,GO:0005488,GO:0005515,GO:0005575,GO:0005576,GO:0005578,GO:0005615,GO:0007165,GO:0007166,GO:0007275,GO:0007389,GO:0007423,GO:0008150,GO:0009880,GO:0009888,GO:0009987,GO:0010453,GO:0010454,GO:0016055,GO:0021854,GO:0021879,GO:0021953,GO:0022001,GO:0022002,GO:0030154,GO:0030182,GO:0030900,GO:0031012,GO:0031099,GO:0032501,GO:0032502,GO:0040007,GO:…
AIPGENE23975	1350.21	1.64564	0.171793	3.75822	0.000171124	0.00803515	no_hit	-	-	-	-	-	-	-	-	-	-	-
AIPGENE20525	991.714	1.63755	0.194185	3.28318	0.00102642	0.0405716	nr	gi|156357408|ref|XP_001624211.1|	predicted protein [Nematostella vectensis] >gi|156210973|gb|EDO32111.1| predicted protein [Nematostella vectensis]	2050	118	192.2	252.28	106/167	0.6347	0.0541	2.96e-52	-
AIPGENE20474	1351.27	1.63558	0.156545	4.06003	4.90661e-05	0.00264742	Swiss-Prot	sp|P10079|FBP1_STRPU	Fibropellin-1 OS=Strongylocentrotus purpuratus GN=EGF1 PE=1 SV=2	1371	1064	206.45	1448.96	1104/3173	0.3479	0.337	1e-52	GO:0003674,GO:0005488,GO:0005509,GO:0005575,GO:0005576,GO:0005578,GO:0005615,GO:0016023,GO:0031012,GO:0031410,GO:0031982,GO:0031988,GO:0032579,GO:0033166,GO:0043167,GO:0043169,GO:0043226,GO:0043227,GO:0043229,GO:0043231,GO:0044420,GO:0044421,GO:0044424,GO:0044444,GO:0044464,GO:0046872
AIPGENE25514	1398.96	1.633	0.157565	4.0174	5.88438e-05	0.00311101	TrEMBL	tr|A7SW08|A7SW08_NEMVE	Predicted protein OS=Nematostella vectensis GN=v1g218352 PE=4 SV=1	1251	757	114.78	114.78	80/281	0.2847	0.215	1.59e-22	GO:0003674,GO:0003824,GO:0004553,GO:0005975,GO:0005996,GO:0008150,GO:0008152,GO:0016787,GO:0016798,GO:0019321,GO:0019566,GO:0044238,GO:0044699,GO:0044710,GO:0044723,GO:0046373,GO:0046556,GO:0071704
AIPGENE12311	580.634	1.62924	0.194313	3.23825	0.00120265	0.0467454	Swiss-Prot	sp|Q08CS6|MOXD2_DANRE	DBH-like monooxygenase protein 2 homolog OS=Danio rerio GN=moxd2 PE=2 SV=2	320	572	75.48	113.22	63/204	0.3088	0.6375	6.87e-14	GO:0003674,GO:0003824,GO:0004497,GO:0005488,GO:0005507,GO:0005575,GO:0008150,GO:0008152,GO:0016020,GO:0016021,GO:0016491,GO:0016705,GO:0016715,GO:0043167,GO:0043169,GO:0044425,GO:0044699,GO:0044710,GO:0046872,GO:0046914,GO:0055114
AIPGENE3631	2923.12	1.62886	0.128756	4.88408	1.03912e-06	7.90217e-05	Swiss-Prot	sp|Q6DRC5|USPL1_DANRE	SUMO-specific isopeptidase USPL1 OS=Danio rerio GN=uspl1 PE=1 SV=1	2677	1014	70.48	70.48	33/113	0.292	0.0411	2.08e-10	GO:0003674,GO:0003824,GO:0005488,GO:0005515,GO:0005575,GO:0005634,GO:0006464,GO:0006508,GO:0006996,GO:0006997,GO:0008150,GO:0008152,GO:0008233,GO:0008234,GO:0008283,GO:0009987,GO:0015030,GO:0016043,GO:0016604,GO:0016787,GO:0016926,GO:0016929,GO:0019538,GO:0019783,GO:0030575,GO:0030576,GO:0032182,GO:0032183,GO:0036211,GO:0043170,GO:0043226,GO:0043227,GO:0043229,GO:0043231,GO:0043412,GO:0044237,GO:…
AIPGENE3798	4100.13	1.62827	0.10721	5.86017	4.62383e-09	5.36185e-07	no_hit	-	-	-	-	-	-	-	-	-	-	-
AIPGENE15743	746.058	1.62121	0.15364	4.04329	5.27064e-05	0.00282208	Swiss-Prot	sp|Q61072|ADAM9_MOUSE	Disintegrin and metalloproteinase domain-containing protein 9 OS=Mus musculus GN=Adam9 PE=1 SV=2	1179	845	223.4	288.87	198/635	0.3118	0.5293	4.79e-59	GO:0000186,GO:0000302,GO:0001775,GO:0001932,GO:0001934,GO:0002237,GO:0002274,GO:0002376,GO:0003674,GO:0003824,GO:0004175,GO:0004222,GO:0005080,GO:0005488,GO:0005515,GO:0005518,GO:0005575,GO:0005615,GO:0005737,GO:0005886,GO:0006508,GO:0006509,GO:0006950,GO:0006979,GO:0007155,GO:0007160,GO:0007165,GO:0007166,GO:0007167,GO:0007178,GO:0007179,GO:0008150,GO:0008152,GO:0008233,GO:0008237,GO:0008270,GO:…
AIPGENE1297	1099.58	1.62114	0.162515	3.82204	0.000132353	0.00638613	Swiss-Prot	sp|P50282|MMP9_RAT	Matrix metalloproteinase-9 OS=Rattus norvegicus GN=Mmp9 PE=2 SV=1	853	708	69.71	184.08	89/205	0.4341	0.1079	7.68e-11	GO:0001101,GO:0001503,GO:0001666,GO:0001822,GO:0001968,GO:0002237,GO:0002376,GO:0003674,GO:0003824,GO:0004175,GO:0004222,GO:0005488,GO:0005515,GO:0005575,GO:0005576,GO:0005578,GO:0005615,GO:0006461,GO:0006508,GO:0006928,GO:0006950,GO:0006979,GO:0007154,GO:0007567,GO:0007584,GO:0008150,GO:0008152,GO:0008233,GO:0008237,GO:0008270,GO:0008285,GO:0009056,GO:0009266,GO:0009314,GO:0009408,GO:0009416,GO:…
AIPGENE18575	514.863	1.61961	0.173024	3.58107	0.000342191	0.0151524	Swiss-Prot	sp|Q9Y210|TRPC6_HUMAN	Short transient receptor potential channel 6 OS=Homo sapiens GN=TRPC6 PE=1 SV=1	800	931	127.49	334.7	258/836	0.3086	0.9125	7.89e-29	GO:0000302,GO:0001666,GO:0001775,GO:0003674,GO:0005215,GO:0005216,GO:0005261,GO:0005262,GO:0005488,GO:0005515,GO:0005575,GO:0005886,GO:0005911,GO:0006810,GO:0006811,GO:0006812,GO:0006816,GO:0006873,GO:0006874,GO:0006875,GO:0006928,GO:0006950,GO:0006979,GO:0007204,GO:0007411,GO:0007568,GO:0007596,GO:0007599,GO:0008150,GO:0008324,GO:0009628,GO:0009987,GO:0010035,GO:0010959,GO:0015075,GO:0015085,GO:…
AIPGENE25953	391.426	1.61731	0.152862	4.03834	5.38316e-05	0.00286043	no_hit	-	-	-	-	-	-	-	-	-	-	-
AIPGENE22032	1616.88	1.61629	0.148833	4.14084	3.46038e-05	0.0019368	Swiss-Prot	sp|Q28GD5|SOX7_XENTR	Transcription factor Sox-7 OS=Xenopus tropicalis GN=sox7 PE=2 SV=1	380	362	155.22	155.22	119/334	0.3563	0.7947	1.17e-41	GO:0000975,GO:0001067,GO:0001568,GO:0001570,GO:0001704,GO:0001706,GO:0001822,GO:0003674,GO:0003676,GO:0003677,GO:0005488,GO:0005575,GO:0005634,GO:0006139,GO:0006351,GO:0006355,GO:0006357,GO:0006725,GO:0006807,GO:0007275,GO:0007507,GO:0008150,GO:0008152,GO:0009058,GO:0009059,GO:0009889,GO:0009891,GO:0009893,GO:0009987,GO:0010468,GO:0010556,GO:0010557,GO:0010604,GO:0010628,GO:0016070,GO:0018130,GO:…
AIPGENE16412	15301.1	1.6133	0.112571	5.44816	5.08941e-08	4.8777e-06	no_hit	-	-	-	-	-	-	-	-	-	-	-
AIPGENE14299	7353.26	1.61205	0.121211	5.04949	4.42991e-07	3.60385e-05	Swiss-Prot	sp|Q99715|COCA1_HUMAN	Collagen alpha-1(XII) chain OS=Homo sapiens GN=COL12A1 PE=1 SV=2	1292	3063	97.44	621.21	463/1545	0.2997	0.3204	7.6e-19	GO:0001501,GO:0003674,GO:0005198,GO:0005201,GO:0005575,GO:0005576,GO:0005578,GO:0005581,GO:0005593,GO:0005595,GO:0005615,GO:0005788,GO:0007155,GO:0008150,GO:0008152,GO:0009056,GO:0009987,GO:0016043,GO:0022411,GO:0022610,GO:0022617,GO:0030020,GO:0030198,GO:0030199,GO:0030574,GO:0030934,GO:0031012,GO:0031974,GO:0031982,GO:0031988,GO:0032501,GO:0032502,GO:0032963,GO:0032991,GO:0043062,GO:0043170,GO:…
AIPGENE16514	219.116	1.61029	0.163675	3.7287	0.000192471	0.00893755	TrEMBL	tr|A7RVS0|A7RVS0_NEMVE	Predicted protein OS=Nematostella vectensis GN=v1g202855 PE=4 SV=1	1237	1366	666	666	348/750	0.464	0.5376	0	GO:0003674,GO:0003824,GO:0008150,GO:0008152,GO:0016787
AIPGENE16005	18232.2	1.60855	0.145084	4.19445	2.73529e-05	0.00157723	nr	gi|156357514|ref|XP_001624262.1|	predicted protein [Nematostella vectensis] >gi|156211028|gb|EDO32162.1| predicted protein [Nematostella vectensis]	703	423	109.38	109.38	78/291	0.268	0.4139	2.73e-22	-
AIPGENE20386	279.793	1.60462	0.165228	3.65928	0.000252924	0.0115405	Swiss-Prot	sp|Q58L91|FA5V_OXYSU	Venom prothrombin activator oscutarin-C non-catalytic subunit OS=Oxyuranus scutellatus PE=1 SV=1	284	1459	115.16	191.8	118/322	0.3665	0.5528	8.82e-27	GO:0003674,GO:0003824,GO:0004175,GO:0004252,GO:0005488,GO:0005507,GO:0005515,GO:0005575,GO:0005576,GO:0006508,GO:0007155,GO:0007610,GO:0008047,GO:0008150,GO:0008152,GO:0008233,GO:0008236,GO:0010468,GO:0010952,GO:0016504,GO:0016787,GO:0017171,GO:0019222,GO:0019538,GO:0022610,GO:0030162,GO:0030193,GO:0030194,GO:0030234,GO:0032101,GO:0035737,GO:0035738,GO:0035806,GO:0035807,GO:0035821,GO:0043085,GO:…
AIPGENE1838	228.365	1.59278	0.173174	3.42302	0.000619299	0.026049	Swiss-Prot	sp|P04323|POL3_DROME	Retrovirus-related Pol polyprotein from transposon 17.6 OS=Drosophila melanogaster GN=pol PE=4 SV=1	1723	1058	359.38	400.19	263/736	0.3573	0.4167	2.23e-102	GO:0003674,GO:0003676,GO:0003723,GO:0003824,GO:0003964,GO:0004175,GO:0004190,GO:0004518,GO:0004519,GO:0005488,GO:0006139,GO:0006259,GO:0006260,GO:0006278,GO:0006508,GO:0006725,GO:0006807,GO:0008150,GO:0008152,GO:0008233,GO:0009058,GO:0009059,GO:0009987,GO:0015074,GO:0016740,GO:0016772,GO:0016779,GO:0016787,GO:0016788,GO:0019538,GO:0034061,GO:0034641,GO:0034645,GO:0043170,GO:0044237,GO:0044238,GO:…
AIPGENE11524	2619.49	1.59233	0.0972337	6.09185	1.11616e-09	1.4551e-07	Swiss-Prot	sp|G5EDW2|LPLT1_CAEEL	Latrophilin-like protein 1 OS=Caenorhabditis elegans GN=lat-1 PE=1 SV=1	284	1014	51.6	51.6	38/138	0.2754	0.4789	4.11e-06	GO:0000003,GO:0003002,GO:0003674,GO:0003824,GO:0004175,GO:0004871,GO:0004872,GO:0004888,GO:0004930,GO:0005488,GO:0005515,GO:0005575,GO:0005886,GO:0005887,GO:0006508,GO:0007165,GO:0007166,GO:0007186,GO:0007218,GO:0007389,GO:0008150,GO:0008152,GO:0008233,GO:0009790,GO:0009792,GO:0009952,GO:0009987,GO:0016020,GO:0016021,GO:0016787,GO:0019538,GO:0019953,GO:0022414,GO:0030246,GO:0032501,GO:0032502,GO:…
AIPGENE16027	389.475	1.58682	0.131028	4.47855	7.51503e-06	0.000489854	Swiss-Prot	sp|Q92113|CP17A_SQUAC	Steroid 17-alpha-hydroxylase/17,20 lyase OS=Squalus acanthias GN=CYP17A1 PE=2 SV=1	990	509	278.87	543.49	319/976	0.3268	0.9657	2.83e-81	GO:0003674,GO:0003824,GO:0004497,GO:0004508,GO:0005488,GO:0005506,GO:0005575,GO:0006629,GO:0006694,GO:0008150,GO:0008152,GO:0008202,GO:0008395,GO:0008610,GO:0009058,GO:0016020,GO:0016491,GO:0016705,GO:0016829,GO:0016830,GO:0016832,GO:0020037,GO:0043167,GO:0043169,GO:0044238,GO:0044699,GO:0044710,GO:0044711,GO:0046872,GO:0046906,GO:0046914,GO:0047442,GO:0055114,GO:0071704,GO:0097159,GO:1901360,GO:…
AIPGENE15883	1368.87	1.58611	0.1362	4.30327	1.68295e-05	0.00102684	Swiss-Prot	sp|Q9H4G4|GAPR1_HUMAN	Golgi-associated plant pathogenesis-related protein 1 OS=Homo sapiens GN=GLIPR2 PE=1 SV=3	1945	154	57	93.58	72/254	0.2835	0.1249	1.52e-07	GO:0000139,GO:0003674,GO:0005488,GO:0005515,GO:0005575,GO:0005576,GO:0005794,GO:0008150,GO:0009893,GO:0009966,GO:0009967,GO:0010562,GO:0010632,GO:0010634,GO:0010646,GO:0010647,GO:0010717,GO:0010718,GO:0010720,GO:0010769,GO:0010770,GO:0016020,GO:0019220,GO:0019222,GO:0022603,GO:0022604,GO:0023051,GO:0023056,GO:0030334,GO:0030335,GO:0031090,GO:0031323,GO:0031325,GO:0031982,GO:0031988,GO:0032879,GO:…
AIPGENE8196	1806.88	1.58561	0.155142	3.77465	0.000160234	0.00757468	Swiss-Prot	sp|P07911|UROM_HUMAN	Uromodulin OS=Homo sapiens GN=UMOD PE=1 SV=1	1117	640	177.95	284.23	184/483	0.381	0.3518	3.76e-45	GO:0000922,GO:0002376,GO:0003008,GO:0003674,GO:0005488,GO:0005509,GO:0005515,GO:0005575,GO:0005576,GO:0005615,GO:0005794,GO:0005886,GO:0005929,GO:0006928,GO:0006950,GO:0006952,GO:0006968,GO:0007155,GO:0007157,GO:0007159,GO:0007588,GO:0008150,GO:0008285,GO:0009987,GO:0010033,GO:0016020,GO:0016323,GO:0016324,GO:0016337,GO:0016477,GO:0019864,GO:0019865,GO:0019898,GO:0022610,GO:0031090,GO:0031225,GO:…
AIPGENE22672	1686.24	1.58213	0.107525	5.4139	6.16669e-08	5.72711e-06	Swiss-Prot	sp|O08746|MATN2_MOUSE	Matrilin-2 OS=Mus musculus GN=Matn2 PE=2 SV=2	1252	956	90.89	155.59	104/371	0.2803	0.1494	4.03e-17	GO:0001764,GO:0003674,GO:0005488,GO:0005509,GO:0005575,GO:0005576,GO:0005578,GO:0005604,GO:0006928,GO:0006950,GO:0007411,GO:0008150,GO:0008347,GO:0009611,GO:0009987,GO:0016043,GO:0016358,GO:0016477,GO:0030030,GO:0031012,GO:0031099,GO:0031102,GO:0031104,GO:0031175,GO:0032502,GO:0033554,GO:0040011,GO:0043167,GO:0043169,GO:0044420,GO:0044421,GO:0044699,GO:0044763,GO:0044767,GO:0046872,GO:0048678,GO:…
AIPGENE17301	399.853	1.56386	0.1729	3.26118	0.0011095	0.0435278	Swiss-Prot	sp|Q8NFZ3|NLGNY_HUMAN	Neuroligin-4, Y-linked OS=Homo sapiens GN=NLGN4Y PE=2 SV=1	539	816	131.72	204.9	126/392	0.3214	0.6586	4.47e-31	GO:0003008,GO:0003674,GO:0004872,GO:0005488,GO:0005515,GO:0005575,GO:0005886,GO:0005887,GO:0007155,GO:0007158,GO:0007416,GO:0007610,GO:0007611,GO:0007612,GO:0008150,GO:0009986,GO:0009987,GO:0014069,GO:0016020,GO:0016021,GO:0016043,GO:0016337,GO:0022607,GO:0022610,GO:0030054,GO:0032501,GO:0035176,GO:0042043,GO:0044422,GO:0044424,GO:0044425,GO:0044430,GO:0044446,GO:0044456,GO:0044459,GO:0044464,GO:…
AIPGENE1182	291.582	1.56165	0.167589	3.35137	0.000804121	0.0326454	Swiss-Prot	sp|Q9VCA2|ORCT_DROME	Organic cation transporter protein OS=Drosophila melanogaster GN=Orct PE=1 SV=1	1181	548	215.7	518.82	343/1095	0.3132	0.8459	3.16e-58	GO:0003674,GO:0005215,GO:0005575,GO:0006810,GO:0006811,GO:0006915,GO:0008150,GO:0008219,GO:0009987,GO:0012501,GO:0016020,GO:0016021,GO:0016265,GO:0022857,GO:0044425,GO:0044699,GO:0044763,GO:0044765,GO:0051234,GO:0055085
AIPGENE20838	1013.68	1.55766	0.129697	4.29974	1.70997e-05	0.00104031	nr	gi|156392843|ref|XP_001636257.1|	predicted protein [Nematostella vectensis] >gi|156223358|gb|EDO44194.1| predicted protein [Nematostella vectensis]	210	360	100.91	100.91	48/117	0.4103	0.5571	5.94e-22	-
AIPGENE9234	1378.1	1.55459	0.16207	3.4219	0.000621854	0.0261042	Swiss-Prot	sp|Q4KM93|TM177_RAT	Transmembrane protein 177 OS=Rattus norvegicus GN=Tmem177 PE=2 SV=1	394	311	60.46	60.46	54/224	0.2411	0.5482	5.72e-09	GO:0005575,GO:0016020,GO:0016021,GO:0044425
AIPGENE595	1323.62	1.55232	0.160938	3.43191	0.000599348	0.0252605	Swiss-Prot	sp|Q9UGM3|DMBT1_HUMAN	Deleted in malignant brain tumors 1 protein OS=Homo sapiens GN=DMBT1 PE=1 SV=2	890	2413	223.79	2596.83	1466/3148	0.4657	0.3247	1.21e-58	GO:0001824,GO:0001833,GO:0002218,GO:0002221,GO:0002252,GO:0002253,GO:0002376,GO:0002682,GO:0002684,GO:0002757,GO:0002758,GO:0002764,GO:0003674,GO:0004871,GO:0004872,GO:0005044,GO:0005488,GO:0005515,GO:0005575,GO:0005576,GO:0005578,GO:0005615,GO:0005622,GO:0005737,GO:0006810,GO:0006897,GO:0006898,GO:0006950,GO:0006952,GO:0006955,GO:0006959,GO:0007165,GO:0007275,GO:0008150,GO:0008283,GO:0008329,GO:…
AIPGENE23303	380.148	1.54595	0.139016	3.92723	8.59295e-05	0.00438833	nr	gi|156377108|ref|XP_001630699.1|	predicted protein [Nematostella vectensis] >gi|156217725|gb|EDO38636.1| predicted protein [Nematostella vectensis]	267	294	216.08	216.08	105/192	0.5469	0.6816	6.18e-65	-
AIPGENE20759	21314	1.54212	0.155054	3.49634	0.000471685	0.0202458	Swiss-Prot	sp|P36633|AOC1_RAT	Amiloride-sensitive amine oxidase [copper-containing] OS=Rattus norvegicus GN=Aoc1 PE=2 SV=1	817	746	516.15	516.15	269/735	0.366	0.8898	1.15e-169	GO:0003674,GO:0003824,GO:0004872,GO:0005215,GO:0005216,GO:0005261,GO:0005488,GO:0005507,GO:0005515,GO:0005539,GO:0005575,GO:0005576,GO:0005615,GO:0005886,GO:0005911,GO:0005923,GO:0006807,GO:0006810,GO:0006811,GO:0006812,GO:0006950,GO:0007154,GO:0008131,GO:0008144,GO:0008150,GO:0008152,GO:0008201,GO:0008270,GO:0008324,GO:0009267,GO:0009308,GO:0009605,GO:0009636,GO:0009719,GO:0009987,GO:0009991,GO:…
AIPGENE2033	1256.23	1.53544	0.0956469	5.59811	2.16701e-08	2.25165e-06	Swiss-Prot	sp|Q9H4G4|GAPR1_HUMAN	Golgi-associated plant pathogenesis-related protein 1 OS=Homo sapiens GN=GLIPR2 PE=1 SV=3	288	154	94.36	182.94	104/264	0.3939	0.8889	5.62e-22	GO:0000139,GO:0003674,GO:0005488,GO:0005515,GO:0005575,GO:0005576,GO:0005794,GO:0008150,GO:0009893,GO:0009966,GO:0009967,GO:0010562,GO:0010632,GO:0010634,GO:0010646,GO:0010647,GO:0010717,GO:0010718,GO:0010720,GO:0010769,GO:0010770,GO:0016020,GO:0019220,GO:0019222,GO:0022603,GO:0022604,GO:0023051,GO:0023056,GO:0030334,GO:0030335,GO:0031090,GO:0031323,GO:0031325,GO:0031982,GO:0031988,GO:0032879,GO:…
AIPGENE3805	15545.8	1.53501	0.110108	4.85897	1.17998e-06	8.84521e-05	no_hit	-	-	-	-	-	-	-	-	-	-	-
AIPGENE9301	394.161	1.52682	0.160625	3.27981	0.00103878	0.0409831	Swiss-Prot	sp|P40313|CTRL_HUMAN	Chymotrypsin-like protease CTRL-1 OS=Homo sapiens GN=CTRL PE=2 SV=1	355	264	87.04	87.04	73/249	0.2932	0.5099	2.1e-18	GO:0003674,GO:0003824,GO:0004175,GO:0004252,GO:0005575,GO:0005615,GO:0006508,GO:0007586,GO:0008150,GO:0008152,GO:0008233,GO:0008236,GO:0016787,GO:0017171,GO:0019538,GO:0032501,GO:0043170,GO:0044238,GO:0044421,GO:0044699,GO:0044707,GO:0070011,GO:0071704
AIPGENE3595	24818.9	1.52558	0.123636	4.25106	2.12757e-05	0.00126146	Swiss-Prot	sp|P12346|TRFE_RAT	Serotransferrin OS=Rattus norvegicus GN=Tf PE=1 SV=3	588	698	178.33	341.64	252/683	0.369	0.5714	1.21e-46	GO:0000041,GO:0001666,GO:0002526,GO:0003674,GO:0005215,GO:0005381,GO:0005488,GO:0005506,GO:0005575,GO:0005576,GO:0005604,GO:0005615,GO:0006810,GO:0006811,GO:0006812,GO:0006826,GO:0006873,GO:0006875,GO:0006879,GO:0006915,GO:0006950,GO:0006952,GO:0006953,GO:0006954,GO:0008150,GO:0008199,GO:0008219,GO:0008284,GO:0008324,GO:0009611,GO:0009628,GO:0009719,GO:0009725,GO:0009987,GO:0010033,GO:0010035,GO:…
AIPGENE4301	1035.55	1.51645	0.118709	4.35058	1.35777e-05	0.000840654	Swiss-Prot	sp|Q20191|NAS13_CAEEL	Zinc metalloproteinase nas-13 OS=Caenorhabditis elegans GN=nas-13 PE=2 SV=5	372	450	165.62	165.62	86/208	0.4135	0.5591	6.57e-45	GO:0003674,GO:0003824,GO:0004175,GO:0004222,GO:0005488,GO:0005575,GO:0005576,GO:0006508,GO:0008150,GO:0008152,GO:0008233,GO:0008237,GO:0008270,GO:0016787,GO:0019538,GO:0043167,GO:0043169,GO:0043170,GO:0044238,GO:0046872,GO:0046914,GO:0070011,GO:0071704
AIPGENE5187	3917.55	1.51315	0.111292	4.61082	4.01091e-06	0.000274218	Swiss-Prot	sp|Q96RW7|HMCN1_HUMAN	Hemicentin-1 OS=Homo sapiens GN=HMCN1 PE=1 SV=2	466	5635	94.36	415.17	198/527	0.3757	0.2961	4.58e-19	GO:0003008,GO:0003674,GO:0005488,GO:0005509,GO:0005575,GO:0005576,GO:0005578,GO:0005604,GO:0005938,GO:0007600,GO:0007601,GO:0008150,GO:0030054,GO:0031012,GO:0031982,GO:0031988,GO:0032501,GO:0043167,GO:0043169,GO:0043226,GO:0043227,GO:0043230,GO:0044420,GO:0044421,GO:0044424,GO:0044444,GO:0044464,GO:0044699,GO:0044707,GO:0046872,GO:0050877,GO:0050896,GO:0050953,GO:0065010,GO:0070062
AIPGENE29067	3045.36	1.51134	0.117033	4.36921	1.24695e-05	0.000781263	Swiss-Prot	sp|Q7TPD3|ROBO2_MOUSE	Roundabout homolog 2 OS=Mus musculus GN=Robo2 PE=2 SV=2	476	1470	100.52	312.71	286/1083	0.2641	0.5651	4.43e-21	GO:0001656,GO:0001657,GO:0001822,GO:0003674,GO:0005488,GO:0005515,GO:0005575,GO:0005886,GO:0006928,GO:0006935,GO:0007155,GO:0007156,GO:0007275,GO:0007399,GO:0007411,GO:0007420,GO:0008037,GO:0008038,GO:0008150,GO:0009605,GO:0009986,GO:0009987,GO:0010720,GO:0010769,GO:0010975,GO:0016020,GO:0016021,GO:0016198,GO:0016199,GO:0021884,GO:0021891,GO:0021954,GO:0022603,GO:0022604,GO:0022610,GO:0030154,GO:…
AIPGENE17582	218.001	1.50069	0.149832	3.34166	0.000832777	0.0335493	Swiss-Prot	sp|P56706|WNT7B_HUMAN	Protein Wnt-7b OS=Homo sapiens GN=WNT7B PE=1 SV=2	261	349	142.12	142.12	86/245	0.351	0.8889	3.43e-38	GO:0000187,GO:0001101,GO:0001570,GO:0001664,GO:0001701,GO:0001932,GO:0001934,GO:0001944,GO:0002064,GO:0003002,GO:0003338,GO:0003674,GO:0005102,GO:0005109,GO:0005488,GO:0005515,GO:0005575,GO:0005576,GO:0005578,GO:0005615,GO:0005737,GO:0005788,GO:0005796,GO:0005886,GO:0006915,GO:0007155,GO:0007163,GO:0007165,GO:0007166,GO:0007257,GO:0007275,GO:0007389,GO:0008150,GO:0008152,GO:0008219,GO:0008283,GO:…
AIPGENE19824	1148.82	1.50001	0.0945003	5.29113	1.21564e-07	1.09978e-05	Swiss-Prot	sp|P54315|LIPR1_HUMAN	Inactive pancreatic lipase-related protein 1 OS=Homo sapiens GN=PNLIPRP1 PE=1 SV=1	459	467	172.56	172.56	141/463	0.3045	0.8932	1.72e-46	GO:0003674,GO:0003824,GO:0004806,GO:0005488,GO:0005509,GO:0005575,GO:0005576,GO:0006629,GO:0008150,GO:0008152,GO:0016298,GO:0016787,GO:0016788,GO:0043167,GO:0043169,GO:0044238,GO:0044699,GO:0044710,GO:0046872,GO:0052689,GO:0071704
AIPGENE1176	644.136	1.49597	0.14749	3.36276	0.000771685	0.0315115	Swiss-Prot	sp|Q96RW7|HMCN1_HUMAN	Hemicentin-1 OS=Homo sapiens GN=HMCN1 PE=1 SV=2	1784	5635	179.1	640.91	364/976	0.373	0.1609	2.12e-43	GO:0003008,GO:0003674,GO:0005488,GO:0005509,GO:0005575,GO:0005576,GO:0005578,GO:0005604,GO:0005938,GO:0007600,GO:0007601,GO:0008150,GO:0030054,GO:0031012,GO:0031982,GO:0031988,GO:0032501,GO:0043167,GO:0043169,GO:0043226,GO:0043227,GO:0043230,GO:0044420,GO:0044421,GO:0044424,GO:0044444,GO:0044464,GO:0044699,GO:0044707,GO:0046872,GO:0050877,GO:0050896,GO:0050953,GO:0065010,GO:0070062
AIPGENE24057	13964.3	1.48978	0.126087	3.88449	0.000102544	0.00510024	Swiss-Prot	sp|P79171|AMPN_FELCA	Aminopeptidase N OS=Felis catus GN=ANPEP PE=1 SV=3	973	967	167.16	167.16	94/307	0.3062	0.3073	5.12e-41	GO:0001525,GO:0001618,GO:0003674,GO:0003824,GO:0004177,GO:0004872,GO:0005488,GO:0005575,GO:0006508,GO:0007275,GO:0008150,GO:0008152,GO:0008233,GO:0008237,GO:0008238,GO:0008270,GO:0009605,GO:0009607,GO:0009615,GO:0009987,GO:0016020,GO:0016021,GO:0016032,GO:0016787,GO:0019538,GO:0030154,GO:0032501,GO:0032502,GO:0043167,GO:0043169,GO:0043170,GO:0043207,GO:0044238,GO:0044403,GO:0044419,GO:0044425,GO:…
AIPGENE3458	2025.37	1.48952	0.095628	5.11903	3.07115e-07	2.57411e-05	Swiss-Prot	sp|Q8T882|TADH_ARAIR	Tauropine dehydrogenase OS=Arabella iricolor GN=tadh PE=1 SV=1	405	397	441.43	441.43	211/396	0.5328	0.9778	2.11e-151	GO:0000166,GO:0003674,GO:0003824,GO:0005488,GO:0005575,GO:0005737,GO:0006072,GO:0006793,GO:0006796,GO:0008150,GO:0008152,GO:0009056,GO:0009987,GO:0016491,GO:0016614,GO:0016616,GO:0016645,GO:0016646,GO:0019637,GO:0036094,GO:0044237,GO:0044424,GO:0044464,GO:0044699,GO:0044710,GO:0046168,GO:0046434,GO:0048037,GO:0050325,GO:0050662,GO:0051287,GO:0052646,GO:0055114,GO:0071704,GO:0097159,GO:1901135,GO:…
AIPGENE22065	16052.9	1.48656	0.11358	4.28387	1.83666e-05	0.00110142	Swiss-Prot	sp|P27604|SAHH_CAEEL	Adenosylhomocysteinase OS=Caenorhabditis elegans GN=ahcy-1 PE=1 SV=1	435	437	711.84	711.84	343/433	0.7921	0.9862	0	GO:0003674,GO:0003824,GO:0004013,GO:0006730,GO:0008150,GO:0008152,GO:0009987,GO:0016787,GO:0016801,GO:0016802,GO:0044237,GO:0044281,GO:0044699,GO:0044710,GO:0044763
AIPGENE20636	7115.73	1.48007	0.128485	3.7364	0.00018667	0.0086874	Swiss-Prot	sp|Q3THS6|METK2_MOUSE	S-adenosylmethionine synthase isoform type-2 OS=Mus musculus GN=Mat2a PE=2 SV=2	411	395	585.49	585.49	287/380	0.7553	0.9221	0	GO:0000166,GO:0001882,GO:0001883,GO:0003674,GO:0003824,GO:0004478,GO:0005488,GO:0005524,GO:0006082,GO:0006139,GO:0006520,GO:0006556,GO:0006575,GO:0006725,GO:0006730,GO:0006732,GO:0006790,GO:0006807,GO:0008150,GO:0008152,GO:0008652,GO:0009058,GO:0009108,GO:0009116,GO:0009119,GO:0009163,GO:0009987,GO:0016053,GO:0016740,GO:0016765,GO:0017076,GO:0018130,GO:0019438,GO:0019752,GO:0030554,GO:0032549,GO:…
AIPGENE19325	322.379	1.4646	0.144376	3.218	0.00129087	0.0495321	Swiss-Prot	sp|Q2PYN8|LBX1_XENLA	Transcription factor LBX1 OS=Xenopus laevis GN=lbx1 PE=2 SV=1	216	267	126.33	126.33	76/184	0.413	0.7824	1.8e-33	GO:0000122,GO:0000975,GO:0000976,GO:0001067,GO:0001071,GO:0003674,GO:0003676,GO:0003677,GO:0003700,GO:0005488,GO:0005575,GO:0005634,GO:0005667,GO:0006139,GO:0006351,GO:0006355,GO:0006357,GO:0006725,GO:0006807,GO:0007275,GO:0007517,GO:0008150,GO:0008152,GO:0008283,GO:0009058,GO:0009059,GO:0009889,GO:0009890,GO:0009892,GO:0009987,GO:0010468,GO:0010556,GO:0010558,GO:0010605,GO:0010629,GO:0016070,GO:…
AIPGENE28986	3181.47	1.45487	0.137266	3.3138	0.000920372	0.0367256	Swiss-Prot	sp|P59024|FKB14_MOUSE	Peptidyl-prolyl cis-trans isomerase FKBP14 OS=Mus musculus GN=Fkbp14 PE=2 SV=1	274	211	129.41	129.41	70/184	0.3804	0.6679	1.72e-34	GO:0000413,GO:0003674,GO:0003755,GO:0003824,GO:0005488,GO:0005509,GO:0005527,GO:0005528,GO:0005575,GO:0005783,GO:0005788,GO:0005789,GO:0006457,GO:0006464,GO:0008144,GO:0008150,GO:0008152,GO:0009987,GO:0016020,GO:0016853,GO:0016859,GO:0018193,GO:0018208,GO:0019538,GO:0031090,GO:0031974,GO:0036211,GO:0043167,GO:0043169,GO:0043170,GO:0043226,GO:0043227,GO:0043229,GO:0043231,GO:0043233,GO:0043412,GO:…
AIPGENE12241	4081.87	1.43762	0.107607	4.06682	4.76585e-05	0.0025781	no_hit	-	-	-	-	-	-	-	-	-	-	-
AIPGENE23946	1404.08	1.43718	0.123005	3.55418	0.000379158	0.0166489	Swiss-Prot	sp|Q6UPE0|CHDH_RAT	Choline dehydrogenase, mitochondrial OS=Rattus norvegicus GN=Chdh PE=1 SV=1	1120	599	664.46	1244.94	608/1080	0.563	0.9348	0	GO:0000166,GO:0003674,GO:0003824,GO:0005488,GO:0005575,GO:0005739,GO:0005743,GO:0006066,GO:0006082,GO:0006520,GO:0006575,GO:0006576,GO:0006577,GO:0006578,GO:0006807,GO:0008150,GO:0008152,GO:0008652,GO:0008812,GO:0009058,GO:0009308,GO:0009987,GO:0016020,GO:0016053,GO:0016491,GO:0016614,GO:0019285,GO:0019695,GO:0019752,GO:0019866,GO:0031090,GO:0031455,GO:0031456,GO:0031966,GO:0034641,GO:0036094,GO:…
AIPGENE6510	973.045	1.43227	0.117732	3.67163	0.000241009	0.0110449	Swiss-Prot	sp|Q8BG58|P4HTM_MOUSE	Transmembrane prolyl 4-hydroxylase OS=Mus musculus GN=P4htm PE=2 SV=1	262	503	167.16	167.16	93/251	0.3705	0.9351	2.23e-46	GO:0003674,GO:0003824,GO:0005488,GO:0005506,GO:0005509,GO:0005575,GO:0005783,GO:0005789,GO:0008150,GO:0008152,GO:0016020,GO:0016021,GO:0016491,GO:0016705,GO:0016706,GO:0019842,GO:0030246,GO:0031090,GO:0031406,GO:0031418,GO:0036094,GO:0043167,GO:0043168,GO:0043169,GO:0043177,GO:0043226,GO:0043227,GO:0043229,GO:0043231,GO:0044422,GO:0044424,GO:0044425,GO:0044432,GO:0044444,GO:0044446,GO:0044464,GO:…
AIPGENE12347	1502.75	1.42518	0.126505	3.36101	0.000776573	0.0316495	Swiss-Prot	sp|A6NMZ7|CO6A6_HUMAN	Collagen alpha-6(VI) chain OS=Homo sapiens GN=COL6A6 PE=1 SV=2	1187	2263	176.02	746.4	1012/4605	0.2198	0.7355	4.39e-43	GO:0005575,GO:0005576,GO:0005578,GO:0005581,GO:0007155,GO:0008150,GO:0008152,GO:0009056,GO:0009987,GO:0016043,GO:0022411,GO:0022610,GO:0022617,GO:0030198,GO:0030574,GO:0031012,GO:0032501,GO:0032963,GO:0032991,GO:0043062,GO:0043170,GO:0043234,GO:0044236,GO:0044243,GO:0044259,GO:0044421,GO:0044699,GO:0044707,GO:0044710,GO:0044712,GO:0044763,GO:0071704,GO:0071840
AIPGENE7778	5293.24	1.42177	0.102636	4.10936	3.96756e-05	0.0021857	Swiss-Prot	sp|P18298|METK2_RAT	S-adenosylmethionine synthase isoform type-2 OS=Rattus norvegicus GN=Mat2a PE=1 SV=1	308	395	253.83	446.03	221/281	0.7865	0.9058	1.01e-79	GO:0000166,GO:0001882,GO:0001883,GO:0003674,GO:0003824,GO:0004478,GO:0005488,GO:0005524,GO:0005575,GO:0005829,GO:0006082,GO:0006139,GO:0006520,GO:0006556,GO:0006575,GO:0006725,GO:0006730,GO:0006732,GO:0006790,GO:0006807,GO:0007623,GO:0008150,GO:0008152,GO:0008652,GO:0009058,GO:0009108,GO:0009116,GO:0009119,GO:0009163,GO:0009314,GO:0009416,GO:0009628,GO:0009719,GO:0009725,GO:0009987,GO:0010033,GO:…
AIPGENE18146	880.64	1.41059	0.122056	3.36391	0.000768467	0.0314412	Swiss-Prot	sp|O42401|MATN3_CHICK	Matrilin-3 OS=Gallus gallus GN=MATN3 PE=2 SV=1	246	452	90.89	90.89	56/205	0.2732	0.8333	1.33e-19	GO:0003674,GO:0005488,GO:0005509,GO:0005575,GO:0005576,GO:0005578,GO:0031012,GO:0043167,GO:0043169,GO:0044421,GO:0046872
AIPGENE3352	8476.91	1.40829	0.120831	3.37903	0.000727418	0.0299368	Swiss-Prot	sp|Q99P86|RETNB_MOUSE	Resistin-like beta OS=Mus musculus GN=Retnlb PE=1 SV=1	137	105	47.75	47.75	27/64	0.4219	0.4672	7.62e-07	GO:0003674,GO:0005102,GO:0005179,GO:0005488,GO:0005515,GO:0005575,GO:0005576
AIPGENE21168	3795.31	1.36973	0.113917	3.2456	0.00117204	0.0456399	nr	gi|156376987|ref|XP_001630639.1|	predicted protein [Nematostella vectensis] >gi|156217664|gb|EDO38576.1| predicted protein [Nematostella vectensis]	619	624	279.64	279.64	190/644	0.295	0.9903	3.27e-81	-
AIPGENE23611	1309.51	1.36649	0.113827	3.21968	0.00128335	0.0493338	Swiss-Prot	sp|Q9PVW8|SAL_SILAS	Rhamnose-binding lectin OS=Silurus asotus PE=1 SV=1	475	308	70.48	70.48	64/200	0.32	0.4042	3.83e-12	GO:0003674,GO:0005488,GO:0005575,GO:0005576,GO:0030246
AIPGENE28005	4653.13	1.3087	0.0750939	4.11082	3.94261e-05	0.00217767	Swiss-Prot	sp|Q66KI8|APCD1_XENLA	Protein APCDD1 OS=Xenopus laevis GN=apcdd1 PE=2 SV=1	543	515	270.78	270.78	145/429	0.338	0.779	9.44e-82	GO:0003674,GO:0005488,GO:0005515,GO:0005575,GO:0005886,GO:0005887,GO:0007165,GO:0007166,GO:0008150,GO:0009966,GO:0009968,GO:0009987,GO:0010646,GO:0010648,GO:0016020,GO:0016021,GO:0016055,GO:0017147,GO:0023051,GO:0023057,GO:0030111,GO:0030178,GO:0044425,GO:0044459,GO:0044464,GO:0048519,GO:0048523,GO:0048583,GO:0048585,GO:0050789,GO:0050794,GO:0050896,GO:0051716,GO:0065007
AIPGENE22631	658.49	-1.40479	0.0944763	-4.28454	1.83119e-05	0.00110128	Swiss-Prot	sp|Q05973|SCN1_HETBL	Sodium channel protein 1 brain OS=Heterololigo bleekeri PE=2 SV=1	1479	1522	832.02	1067.72	750/2336	0.3211	0.8391	0	GO:0001518,GO:0003674,GO:0005215,GO:0005216,GO:0005244,GO:0005248,GO:0005261,GO:0005272,GO:0005575,GO:0006810,GO:0006811,GO:0006812,GO:0006814,GO:0008150,GO:0008324,GO:0009987,GO:0015075,GO:0015077,GO:0015081,GO:0015267,GO:0015672,GO:0016020,GO:0016021,GO:0022803,GO:0022832,GO:0022836,GO:0022838,GO:0022843,GO:0022857,GO:0022890,GO:0022891,GO:0022892,GO:0030001,GO:0032879,GO:0032991,GO:0034220,GO:…
AIPGENE19709	1845.35	-1.40867	0.0900024	-4.54069	5.60699e-06	0.000374793	Swiss-Prot	sp|Q7TN88|PK1L2_MOUSE	Polycystic kidney disease protein 1-like 2 OS=Mus musculus GN=Pkd1l2 PE=2 SV=1	2429	2461	312.38	544.64	413/1629	0.2535	0.6455	7.01e-84	GO:0003674,GO:0005215,GO:0005216,GO:0005261,GO:0005262,GO:0005488,GO:0005509,GO:0005575,GO:0006810,GO:0006811,GO:0006812,GO:0006816,GO:0007165,GO:0007166,GO:0007186,GO:0007218,GO:0008150,GO:0008324,GO:0009581,GO:0009582,GO:0009605,GO:0009612,GO:0009628,GO:0009987,GO:0015075,GO:0015085,GO:0015267,GO:0016020,GO:0016021,GO:0022803,GO:0022838,GO:0022857,GO:0022890,GO:0022891,GO:0022892,GO:0030001,GO:…
AIPGENE6219	2678.53	-1.41911	0.0819822	-5.11219	3.18438e-07	2.65226e-05	Swiss-Prot	sp|Q8R508|FAT3_RAT	Protocadherin Fat 3 OS=Rattus norvegicus GN=Fat3 PE=1 SV=1	4772	4555	888.64	4148.11	5428/21193	0.2561	0.7955	0	GO:0003674,GO:0005488,GO:0005509,GO:0005575,GO:0005886,GO:0007155,GO:0007156,GO:0007275,GO:0008150,GO:0016020,GO:0016021,GO:0022610,GO:0032501,GO:0032502,GO:0043167,GO:0043169,GO:0044425,GO:0044464,GO:0044699,GO:0044707,GO:0044767,GO:0046872,GO:0098609
AIPGENE6586	644.668	-1.4326	0.111683	-3.87347	0.000107296	0.00529889	no_hit	-	-	-	-	-	-	-	-	-	-	-
AIPGENE9236	2956.86	-1.46272	0.117823	-3.92723	8.59309e-05	0.00438833	nr	gi|156373931|ref|XP_001629563.1|	predicted protein [Nematostella vectensis] >gi|156216566|gb|EDO37500.1| predicted protein [Nematostella vectensis]	239	251	113.62	113.62	89/217	0.4101	0.8912	1.15e-26	-
AIPGENE11310	1713.25	-1.49171	0.1091	-4.50695	6.57669e-06	0.000434082	Swiss-Prot	sp|Q03001|DYST_HUMAN	Dystonin OS=Homo sapiens GN=DST PE=1 SV=4	5936	7570	155.61	489.49	639/2990	0.2137	0.2758	1.41e-35	GO:0000226,GO:0003674,GO:0003779,GO:0005102,GO:0005178,GO:0005488,GO:0005509,GO:0005515,GO:0005575,GO:0005604,GO:0005634,GO:0005635,GO:0005737,GO:0005783,GO:0005789,GO:0005829,GO:0005856,GO:0005874,GO:0005882,GO:0005886,GO:0005938,GO:0006810,GO:0006928,GO:0006950,GO:0006996,GO:0007010,GO:0007017,GO:0007018,GO:0007050,GO:0007155,GO:0007163,GO:0007165,GO:0007166,GO:0007229,GO:0007409,GO:0008017,GO:…
AIPGENE25466	689.375	-1.51648	0.108013	-4.78169	1.73824e-06	0.000127122	Swiss-Prot	sp|Q502K3|ANR52_DANRE	Serine/threonine-protein phosphatase 6 regulatory ankyrin repeat subunit C OS=Danio rerio GN=ankrd52 PE=2 SV=1	1286	1071	201.06	801.12	722/2804	0.2575	0.5669	3.56e-51	GO:0003674,GO:0005575,GO:0008150
AIPGENE1156	553.784	-1.53	0.133146	-3.9806	6.87418e-05	0.00358911	Swiss-Prot	sp|Q96PP9|GBP4_HUMAN	Guanylate-binding protein 4 OS=Homo sapiens GN=GBP4 PE=1 SV=2	482	640	94.74	94.74	54/147	0.3673	0.2946	2.28e-19	GO:0000166,GO:0001882,GO:0001883,GO:0003674,GO:0003824,GO:0003924,GO:0005488,GO:0005525,GO:0005575,GO:0005634,GO:0005737,GO:0006139,GO:0006152,GO:0006163,GO:0006184,GO:0006195,GO:0006725,GO:0006753,GO:0006793,GO:0006796,GO:0006807,GO:0008150,GO:0008152,GO:0009056,GO:0009116,GO:0009117,GO:0009119,GO:0009141,GO:0009143,GO:0009144,GO:0009146,GO:0009150,GO:0009154,GO:0009164,GO:0009166,GO:0009199,GO:…
AIPGENE19169	4001.39	-1.54376	0.154706	-3.51479	0.000440103	0.0189678	Swiss-Prot	sp|Q5R9T9|GBP6_PONAB	Guanylate-binding protein 6 OS=Pongo abelii GN=GBP6 PE=2 SV=1	1044	633	149.06	245.73	224/821	0.2728	0.7452	6.16e-36	GO:0000166,GO:0001882,GO:0001883,GO:0002376,GO:0003674,GO:0003824,GO:0003924,GO:0005488,GO:0005525,GO:0006139,GO:0006152,GO:0006163,GO:0006184,GO:0006195,GO:0006725,GO:0006753,GO:0006793,GO:0006796,GO:0006807,GO:0006950,GO:0006952,GO:0006955,GO:0008150,GO:0008152,GO:0009056,GO:0009116,GO:0009117,GO:0009119,GO:0009141,GO:0009143,GO:0009144,GO:0009146,GO:0009150,GO:0009154,GO:0009164,GO:0009166,GO:…
AIPGENE8343	295.462	-1.54571	0.161363	-3.38185	0.000719995	0.0298066	Swiss-Prot	sp|Q7TN88|PK1L2_MOUSE	Polycystic kidney disease protein 1-like 2 OS=Mus musculus GN=Pkd1l2 PE=2 SV=1	3537	2461	317.77	603.96	365/1204	0.3032	0.3277	3.21e-85	GO:0003674,GO:0005215,GO:0005216,GO:0005261,GO:0005262,GO:0005488,GO:0005509,GO:0005575,GO:0006810,GO:0006811,GO:0006812,GO:0006816,GO:0007165,GO:0007166,GO:0007186,GO:0007218,GO:0008150,GO:0008324,GO:0009581,GO:0009582,GO:0009605,GO:0009612,GO:0009628,GO:0009987,GO:0015075,GO:0015085,GO:0015267,GO:0016020,GO:0016021,GO:0022803,GO:0022838,GO:0022857,GO:0022890,GO:0022891,GO:0022892,GO:0030001,GO:…
AIPGENE1160	4229.62	-1.54744	0.138559	-3.95095	7.78415e-05	0.00401429	Swiss-Prot	sp|Q9H0R5|GBP3_HUMAN	Guanylate-binding protein 3 OS=Homo sapiens GN=GBP3 PE=1 SV=3	847	595	127.49	229.54	208/797	0.261	0.915	3.14e-29	GO:0000166,GO:0001882,GO:0001883,GO:0002252,GO:0002376,GO:0003674,GO:0003824,GO:0003924,GO:0005488,GO:0005515,GO:0005525,GO:0005575,GO:0005737,GO:0006139,GO:0006152,GO:0006163,GO:0006184,GO:0006195,GO:0006725,GO:0006753,GO:0006793,GO:0006796,GO:0006807,GO:0006950,GO:0006952,GO:0008150,GO:0008152,GO:0009056,GO:0009116,GO:0009117,GO:0009119,GO:0009141,GO:0009143,GO:0009144,GO:0009146,GO:0009150,GO:…
AIPGENE9920	182.521	-1.61747	0.171632	-3.59761	0.000321158	0.0142511	no_hit	-	-	-	-	-	-	-	-	-	-	-
AIPGENE11127	963.245	-1.6191	0.1492	-4.14945	3.33279e-05	0.00187538	Swiss-Prot	sp|E9Q555|RN213_MOUSE	E3 ubiquitin-protein ligase RNF213 OS=Mus musculus GN=Rnf213 PE=2 SV=1	819	5150	239.58	239.58	191/714	0.2675	0.823	9.57e-64	GO:0000166,GO:0003674,GO:0003824,GO:0004842,GO:0005488,GO:0005575,GO:0005737,GO:0006139,GO:0006152,GO:0006163,GO:0006195,GO:0006200,GO:0006464,GO:0006725,GO:0006753,GO:0006793,GO:0006796,GO:0006807,GO:0008150,GO:0008152,GO:0008270,GO:0009056,GO:0009116,GO:0009117,GO:0009119,GO:0009123,GO:0009125,GO:0009126,GO:0009128,GO:0009141,GO:0009143,GO:0009144,GO:0009146,GO:0009150,GO:0009154,GO:0009158,GO:…
AIPGENE25542	159.241	-1.64016	0.168162	-3.80681	0.000140768	0.00676106	Swiss-Prot	sp|Q05152|CAC1B_RABIT	Voltage-dependent N-type calcium channel subunit alpha-1B OS=Oryctolagus cuniculus GN=CACNA1B PE=1 SV=1	500	2339	444.12	732.96	460/1315	0.3498	0.906	1.76e-137	GO:0000166,GO:0001882,GO:0001883,GO:0003674,GO:0005215,GO:0005216,GO:0005244,GO:0005245,GO:0005261,GO:0005262,GO:0005488,GO:0005509,GO:0005515,GO:0005524,GO:0005575,GO:0005891,GO:0006810,GO:0006811,GO:0006812,GO:0006816,GO:0008150,GO:0008324,GO:0009986,GO:0009987,GO:0015075,GO:0015085,GO:0015267,GO:0016020,GO:0016021,GO:0017076,GO:0022803,GO:0022832,GO:0022836,GO:0022838,GO:0022843,GO:0022857,GO:…
AIPGENE20436	4872.03	-1.65087	0.117791	-5.52561	3.28348e-08	3.23554e-06	Swiss-Prot	sp|P54864|JUN_SERCA	Transcription factor AP-1 OS=Serinus canaria GN=JUN PE=2 SV=1	338	314	162.93	162.93	141/363	0.3884	0.9941	2.36e-45	GO:0001071,GO:0003674,GO:0003676,GO:0003677,GO:0003700,GO:0005488,GO:0005575,GO:0005634,GO:0006139,GO:0006351,GO:0006355,GO:0006725,GO:0006807,GO:0008150,GO:0008152,GO:0009058,GO:0009059,GO:0009889,GO:0009987,GO:0010468,GO:0010556,GO:0016070,GO:0018130,GO:0019219,GO:0019222,GO:0019438,GO:0031323,GO:0031326,GO:0032774,GO:0034641,GO:0034645,GO:0034654,GO:0043170,GO:0043226,GO:0043227,GO:0043229,GO:…
AIPGENE27116	241.791	-1.65203	0.130947	-4.97937	6.37902e-07	4.99587e-05	Swiss-Prot	sp|Q8AYN0|OPSR2_DANRE	Red-sensitive opsin-2 OS=Danio rerio GN=opn1lw2 PE=1 SV=1	199	356	57.77	57.77	31/96	0.3229	0.4824	6.43e-09	GO:0003008,GO:0003674,GO:0004871,GO:0004872,GO:0004888,GO:0004930,GO:0005575,GO:0006464,GO:0007165,GO:0007166,GO:0007186,GO:0007600,GO:0007601,GO:0007602,GO:0008150,GO:0008152,GO:0009314,GO:0009416,GO:0009581,GO:0009582,GO:0009583,GO:0009605,GO:0009628,GO:0009881,GO:0009987,GO:0016020,GO:0016021,GO:0018298,GO:0019538,GO:0032501,GO:0036211,GO:0038023,GO:0043170,GO:0043412,GO:0044237,GO:0044238,GO:…
AIPGENE7617	429.121	-1.65245	0.128359	-5.083	3.7152e-07	3.04603e-05	nr	gi|340382589|ref|XP_003389801.1|	PREDICTED: hypothetical protein LOC100641819 [Amphimedon queenslandica]	947	675	378.64	378.64	226/656	0.3445	0.6737	1.52e-114	-
AIPGENE24829	176.266	-1.65663	0.183475	-3.57885	0.000345105	0.0152493	Swiss-Prot	sp|Q8N8A2|ANR44_HUMAN	Serine/threonine-protein phosphatase 6 regulatory ankyrin repeat subunit B OS=Homo sapiens GN=ANKRD44 PE=1 SV=3	250	993	122.48	1020.98	763/2453	0.311	0.852	9.72e-30	GO:0003674,GO:0005488,GO:0005515
AIPGENE22983	814.499	-1.67734	0.209659	-3.23069	0.00123491	0.047822	Swiss-Prot	sp|O42611|HIRA_TAKRU	Protein HIRA OS=Takifugu rubripes GN=hira PE=2 SV=1	819	1025	124.41	124.41	50/71	0.7042	0.0867	9.14e-28	GO:0003674,GO:0003682,GO:0005488,GO:0005575,GO:0005634,GO:0006139,GO:0006325,GO:0006351,GO:0006355,GO:0006725,GO:0006807,GO:0006996,GO:0008150,GO:0008152,GO:0009058,GO:0009059,GO:0009889,GO:0009987,GO:0010468,GO:0010556,GO:0016043,GO:0016070,GO:0016568,GO:0018130,GO:0019219,GO:0019222,GO:0019438,GO:0031323,GO:0031326,GO:0032774,GO:0034641,GO:0034645,GO:0034654,GO:0043170,GO:0043226,GO:0043227,GO:…
AIPGENE28894	400.479	-1.68108	0.139864	-4.86957	1.11843e-06	8.44417e-05	Swiss-Prot	sp|Q502K3|ANR52_DANRE	Serine/threonine-protein phosphatase 6 regulatory ankyrin repeat subunit C OS=Danio rerio GN=ankrd52 PE=2 SV=1	1081	1071	207.61	887.79	764/2727	0.2802	0.6272	2.12e-53	GO:0003674,GO:0005575,GO:0008150
AIPGENE10081	208.683	-1.69383	0.147932	-4.69019	2.72951e-06	0.000191604	TrEMBL	tr|W4YJ48|W4YJ48_STRPU	Uncharacterized protein OS=Strongylocentrotus purpuratus GN=Sp-Hypp_116 PE=4 SV=1	2453	1255	388.27	825.44	435/1098	0.3962	0.4419	1.15e-107	GO:0003674,GO:0005488,GO:0043167,GO:0043169,GO:0046872
AIPGENE21027	129.167	-1.69551	0.213308	-3.26057	0.00111187	0.0435392	no_hit	-	-	-	-	-	-	-	-	-	-	-
AIPGENE1830	769.03	-1.70737	0.181637	-3.8944	9.84407e-05	0.00491946	nr	gi|597895915|gb|EYC44009.1|	hypothetical protein Y032_0474g2117 [Ancylostoma ceylanicum]	2320	1723	78.95	78.95	76/282	0.2695	0.1168	4.13e-11	-
AIPGENE11098	571.896	-1.71358	0.184389	-3.86998	0.000108843	0.0053627	Swiss-Prot	sp|E9Q555|RN213_MOUSE	E3 ubiquitin-protein ligase RNF213 OS=Mus musculus GN=Rnf213 PE=2 SV=1	1041	5150	152.14	288.49	241/880	0.2739	0.7983	9.42e-36	GO:0000166,GO:0003674,GO:0003824,GO:0004842,GO:0005488,GO:0005575,GO:0005737,GO:0006139,GO:0006152,GO:0006163,GO:0006195,GO:0006200,GO:0006464,GO:0006725,GO:0006753,GO:0006793,GO:0006796,GO:0006807,GO:0008150,GO:0008152,GO:0008270,GO:0009056,GO:0009116,GO:0009117,GO:0009119,GO:0009123,GO:0009125,GO:0009126,GO:0009128,GO:0009141,GO:0009143,GO:0009144,GO:0009146,GO:0009150,GO:0009154,GO:0009158,GO:…
AIPGENE12036	425.336	-1.73103	0.122642	-5.96064	2.51256e-09	3.10213e-07	no_hit	-	-	-	-	-	-	-	-	-	-	-
AIPGENE22207	751.682	-1.74854	0.16836	-4.44608	8.74498e-06	0.00056131	Swiss-Prot	sp|Q99102|MUC4_HUMAN	Mucin-4 OS=Homo sapiens GN=MUC4 PE=1 SV=4	1024	2169	162.16	162.16	141/510	0.2765	0.4717	5.71e-39	GO:0001894,GO:0003008,GO:0003674,GO:0005102,GO:0005176,GO:0005198,GO:0005201,GO:0005488,GO:0005515,GO:0005575,GO:0005576,GO:0005578,GO:0005615,GO:0005796,GO:0005886,GO:0005887,GO:0005975,GO:0006464,GO:0006486,GO:0006493,GO:0007155,GO:0007160,GO:0008150,GO:0008152,GO:0009987,GO:0010669,GO:0016020,GO:0016021,GO:0016266,GO:0019538,GO:0022600,GO:0022610,GO:0030197,GO:0030277,GO:0031012,GO:0031589,GO:…
AIPGENE14826	357.209	-1.75845	0.192548	-3.93902	8.18143e-05	0.00420883	nr	gi|156368110|ref|XP_001627539.1|	predicted protein [Nematostella vectensis] >gi|156214452|gb|EDO35439.1| predicted protein [Nematostella vectensis]	245	3102	124.79	311.2	195/574	0.3397	0.8694	2.46e-28	-
AIPGENE16050	297.758	-1.77095	0.201361	-3.82868	0.000128835	0.00624507	Swiss-Prot	sp|Q7SIF8|FGF1_NOTVI	Fibroblast growth factor 1 (Fragment) OS=Notophthalmus viridescens GN=fgf1 PE=1 SV=1	226	132	72.02	72.02	45/125	0.36	0.5398	1.31e-14	GO:0001525,GO:0003401,GO:0003674,GO:0005102,GO:0005104,GO:0005488,GO:0005515,GO:0005539,GO:0005575,GO:0005576,GO:0005615,GO:0005634,GO:0005737,GO:0005829,GO:0005938,GO:0006355,GO:0006357,GO:0007165,GO:0007166,GO:0007167,GO:0007169,GO:0007275,GO:0008083,GO:0008150,GO:0008201,GO:0008284,GO:0008543,GO:0009719,GO:0009888,GO:0009889,GO:0009891,GO:0009893,GO:0009966,GO:0009967,GO:0009987,GO:0010033,GO:…
AIPGENE26663	446.894	-1.77554	0.184522	-4.20296	2.63443e-05	0.00153169	Swiss-Prot	sp|Q9NZJ4|SACS_HUMAN	Sacsin OS=Homo sapiens GN=SACS PE=1 SV=2	2104	4579	844.73	1283.02	1006/3503	0.2872	0.9772	0	GO:0000166,GO:0001882,GO:0001883,GO:0003674,GO:0005488,GO:0005515,GO:0005524,GO:0005575,GO:0005634,GO:0005737,GO:0005739,GO:0006457,GO:0008150,GO:0008152,GO:0008219,GO:0009987,GO:0016265,GO:0017076,GO:0019538,GO:0030424,GO:0030425,GO:0030544,GO:0030554,GO:0031072,GO:0032403,GO:0032549,GO:0032550,GO:0032553,GO:0032555,GO:0032559,GO:0035639,GO:0036094,GO:0042995,GO:0043005,GO:0043167,GO:0043168,GO:…
AIPGENE22984	115.357	-1.77839	0.227651	-3.41923	0.000627984	0.0263089	nr	gi|658299119|gb|KEI67514.1|	hypothetical protein A19Y_2624 [Planktothrix agardhii NIVA-CYA 126/8]	424	322	109.77	109.77	61/167	0.3653	0.3632	1.01e-23	-
AIPGENE1576	115.468	-1.80927	0.207213	-3.90549	9.40342e-05	0.00471046	no_hit	-	-	-	-	-	-	-	-	-	-	-
AIPGENE13504	981.005	-1.80938	0.192094	-4.21346	2.5149e-05	0.00147006	Swiss-Prot	sp|O08762|NETR_MOUSE	Neurotrypsin OS=Mus musculus GN=Prss12 PE=2 SV=1	1365	761	67.4	301.91	221/718	0.3078	0.2388	7.48e-10	GO:0003674,GO:0003824,GO:0004175,GO:0004252,GO:0004872,GO:0005044,GO:0005575,GO:0005576,GO:0005886,GO:0006508,GO:0006810,GO:0006887,GO:0006897,GO:0006898,GO:0008150,GO:0008152,GO:0008233,GO:0008236,GO:0009987,GO:0016020,GO:0016192,GO:0016485,GO:0016787,GO:0017171,GO:0019538,GO:0030424,GO:0030425,GO:0031410,GO:0031638,GO:0031982,GO:0032940,GO:0033267,GO:0038024,GO:0042995,GO:0043005,GO:0043083,GO:…
AIPGENE10730	237.406	-1.8127	0.195534	-4.15628	3.23466e-05	0.00183383	TrEMBL	tr|C3Z5P2|C3Z5P2_BRAFL	Putative uncharacterized protein OS=Branchiostoma floridae GN=BRAFLDRAFT_118038 PE=4 SV=1	226	1047	59.31	59.31	47/164	0.2866	0.5398	5.54e-07	GO:0003674,GO:0005215,GO:0005216,GO:0005227,GO:0005261,GO:0005267,GO:0005575,GO:0006810,GO:0006811,GO:0006812,GO:0006813,GO:0008150,GO:0008324,GO:0009987,GO:0015075,GO:0015077,GO:0015079,GO:0015267,GO:0015269,GO:0015672,GO:0016020,GO:0016021,GO:0022803,GO:0022836,GO:0022838,GO:0022839,GO:0022857,GO:0022890,GO:0022891,GO:0022892,GO:0030001,GO:0034220,GO:0044425,GO:0044699,GO:0044763,GO:0044765,GO:…
AIPGENE8279	155.979	-1.82153	0.157374	-5.22024	1.78694e-07	1.59601e-05	Swiss-Prot	sp|Q92752|TENR_HUMAN	Tenascin-R OS=Homo sapiens GN=TNR PE=1 SV=3	224	1358	226.48	226.48	104/213	0.4883	0.9062	4.37e-66	GO:0001558,GO:0003008,GO:0005575,GO:0005576,GO:0005578,GO:0005634,GO:0005737,GO:0006928,GO:0007155,GO:0007158,GO:0007162,GO:0007411,GO:0007610,GO:0007611,GO:0007612,GO:0007626,GO:0008150,GO:0008306,GO:0009986,GO:0009987,GO:0010646,GO:0010647,GO:0010648,GO:0010721,GO:0010769,GO:0010975,GO:0010977,GO:0016043,GO:0016337,GO:0016477,GO:0021885,GO:0022029,GO:0022407,GO:0022408,GO:0022603,GO:0022604,GO:…
AIPGENE2664	206.894	-1.82163	0.226924	-3.62071	0.000293791	0.0132326	TrEMBL	tr|X6NZ94|X6NZ94_RETFI	Uncharacterized protein OS=Reticulomyxa filosa GN=RFI_06517 PE=4 SV=1	687	277	231.49	231.49	119/273	0.4359	0.3959	2.22e-66	GO:0003674,GO:0003824,GO:0006508,GO:0008150,GO:0008152,GO:0008233,GO:0008234,GO:0016787,GO:0019538,GO:0043170,GO:0044238,GO:0070011,GO:0071704
AIPGENE5375	192.231	-1.83773	0.238051	-3.51912	0.000432987	0.0187381	Swiss-Prot	sp|P0CG60|UBB_PONPY	Polyubiquitin-B OS=Pongo pygmaeus GN=UBB PE=3 SV=1	363	229	62.39	180.23	99/237	0.4177	0.2204	5.41e-10	GO:0005575,GO:0005634,GO:0005737,GO:0043226,GO:0043227,GO:0043229,GO:0043231,GO:0044424,GO:0044464
AIPGENE22988	165.145	-1.85983	0.215449	-3.99089	6.58256e-05	0.00344542	nr	gi|658299118|gb|KEI67513.1|	hypothetical protein A19Y_2623 [Planktothrix agardhii NIVA-CYA 126/8]	369	146	120.17	120.17	66/149	0.443	0.3957	4.45e-29	-
AIPGENE28683	561.977	-1.86046	0.104144	-8.26219	1.43019e-16	3.53686e-14	no_hit	-	-	-	-	-	-	-	-	-	-	-
AIPGENE2925	1086.15	-1.8676	0.191482	-4.53096	5.87161e-06	0.000391236	nr	gi|646688570|gb|KDR06373.1|	hypothetical protein L798_04620 [Zootermopsis nevadensis]	123	127	60.08	60.08	32/101	0.3168	0.813	3.53e-09	-
AIPGENE11366	135.991	-1.88138	0.22928	-3.84411	0.000120989	0.00590565	Swiss-Prot	sp|Q66IC8|TC1D1_DANRE	Tctex1 domain-containing protein 1 OS=Danio rerio GN=tctex1d1 PE=2 SV=1	189	173	62.77	62.77	30/104	0.2885	0.5503	2.56e-11	GO:0003674,GO:0005575,GO:0008150
AIPGENE4712	245.117	-1.88714	0.272201	-3.25912	0.00111757	0.043681	Swiss-Prot	sp|P54120|AIG1_ARATH	Protein AIG1 OS=Arabidopsis thaliana GN=AIG1 PE=2 SV=1	284	353	55.84	55.84	52/164	0.3171	0.5775	1.1e-07	GO:0000166,GO:0001101,GO:0001882,GO:0001883,GO:0002376,GO:0003674,GO:0005488,GO:0005525,GO:0006082,GO:0006725,GO:0006810,GO:0006897,GO:0006950,GO:0006952,GO:0006955,GO:0007165,GO:0008150,GO:0008152,GO:0009058,GO:0009605,GO:0009607,GO:0009617,GO:0009627,GO:0009696,GO:0009697,GO:0009751,GO:0009814,GO:0009863,GO:0009987,GO:0010033,GO:0014070,GO:0016053,GO:0016192,GO:0017076,GO:0018958,GO:0019001,GO:…
AIPGENE26662	796.893	-1.88994	0.160388	-5.54867	2.87845e-08	2.87694e-06	Swiss-Prot	sp|Q9NZJ4|SACS_HUMAN	Sacsin OS=Homo sapiens GN=SACS PE=1 SV=2	3319	4579	1300.8	2069.59	1629/5540	0.294	0.9976	0	GO:0000166,GO:0001882,GO:0001883,GO:0003674,GO:0005488,GO:0005515,GO:0005524,GO:0005575,GO:0005634,GO:0005737,GO:0005739,GO:0006457,GO:0008150,GO:0008152,GO:0008219,GO:0009987,GO:0016265,GO:0017076,GO:0019538,GO:0030424,GO:0030425,GO:0030544,GO:0030554,GO:0031072,GO:0032403,GO:0032549,GO:0032550,GO:0032553,GO:0032555,GO:0032559,GO:0035639,GO:0036094,GO:0042995,GO:0043005,GO:0043167,GO:0043168,GO:…
AIPGENE24843	175.568	-1.9145	0.222362	-4.11265	3.9115e-05	0.00217563	no_hit	-	-	-	-	-	-	-	-	-	-	-
AIPGENE11485	946.332	-1.94143	0.183708	-5.12458	2.98197e-07	2.5136e-05	Swiss-Prot	sp|Q6UXC1|AEGP_HUMAN	Apical endosomal glycoprotein OS=Homo sapiens GN=MAMDC4 PE=1 SV=2	2845	1216	318.93	3290.56	3099/12049	0.2572	0.9909	3.37e-87	GO:0005575,GO:0006810,GO:0008150,GO:0015031,GO:0016020,GO:0016021,GO:0044425,GO:0045184,GO:0051234,GO:0071702
AIPGENE14799	74.305	-1.9628	0.246426	-3.90706	9.34254e-05	0.00469116	Swiss-Prot	sp|O89110|CASP8_MOUSE	Caspase-8 OS=Mus musculus GN=Casp8 PE=1 SV=1	691	480	112.85	112.85	85/271	0.3137	0.3763	3.95e-25	GO:0001525,GO:0001838,GO:0001841,GO:0002020,GO:0002237,GO:0002521,GO:0002573,GO:0002682,GO:0002761,GO:0002763,GO:0003674,GO:0003824,GO:0004175,GO:0004197,GO:0005102,GO:0005126,GO:0005164,GO:0005488,GO:0005515,GO:0005575,GO:0005634,GO:0005737,GO:0005739,GO:0005813,GO:0005815,GO:0005829,GO:0006461,GO:0006508,GO:0006915,GO:0006919,GO:0006950,GO:0007165,GO:0007166,GO:0007507,GO:0008150,GO:0008152,GO:…
AIPGENE22990	183.316	-1.98719	0.270461	-3.65002	0.000262219	0.0119387	Swiss-Prot	sp|A8WRE3|MOCS3_CAEBR	Adenylyltransferase and sulfurtransferase MOCS3 OS=Caenorhabditis briggsae GN=uba-4 PE=3 SV=3	455	402	81.65	81.65	52/151	0.3444	0.3297	1.54e-15	GO:0000166,GO:0001882,GO:0001883,GO:0002097,GO:0002098,GO:0002143,GO:0003674,GO:0003824,GO:0004792,GO:0005488,GO:0005524,GO:0005575,GO:0005737,GO:0005829,GO:0006139,GO:0006396,GO:0006399,GO:0006400,GO:0006464,GO:0006725,GO:0006732,GO:0006777,GO:0006793,GO:0006796,GO:0006807,GO:0008033,GO:0008150,GO:0008152,GO:0009058,GO:0009108,GO:0009451,GO:0009987,GO:0016070,GO:0016740,GO:0016772,GO:0016779,GO:…
AIPGENE29061	131.324	-1.98831	0.242902	-4.06875	4.72664e-05	0.0025635	Swiss-Prot	sp|Q9H251|CAD23_HUMAN	Cadherin-23 OS=Homo sapiens GN=CDH23 PE=1 SV=2	189	3354	86.27	1109.43	837/2870	0.2916	0.9471	6.87e-18	GO:0003008,GO:0003674,GO:0005488,GO:0005509,GO:0005515,GO:0005575,GO:0005886,GO:0005902,GO:0006810,GO:0006811,GO:0006812,GO:0006816,GO:0006873,GO:0006874,GO:0006875,GO:0007155,GO:0007156,GO:0007600,GO:0007601,GO:0007605,GO:0008150,GO:0009987,GO:0016020,GO:0016021,GO:0016339,GO:0019725,GO:0022610,GO:0030001,GO:0030003,GO:0032420,GO:0032501,GO:0042592,GO:0042995,GO:0043167,GO:0043169,GO:0044422,GO:…
AIPGENE18827	331.092	-2.01021	0.243085	-4.1558	3.24146e-05	0.00183383	Swiss-Prot	sp|Q43468|HSOP1_SOYBN	Hsp70-Hsp90 organizing protein 1 OS=Glycine max GN=HOP1 PE=1 SV=2	1681	572	70.86	127.09	73/185	0.3946	0.0541	6.64e-11	GO:0003674,GO:0005488,GO:0005515,GO:0005575,GO:0005634,GO:0005737,GO:0006461,GO:0006950,GO:0006986,GO:0008150,GO:0009266,GO:0009408,GO:0009409,GO:0009611,GO:0009628,GO:0009987,GO:0010033,GO:0016043,GO:0022607,GO:0031072,GO:0033554,GO:0034605,GO:0034622,GO:0035966,GO:0042221,GO:0043226,GO:0043227,GO:0043229,GO:0043231,GO:0043623,GO:0043933,GO:0044424,GO:0044464,GO:0050896,GO:0051131,GO:0051716,GO:…
AIPGENE29034	119.191	-2.0171	0.198003	-5.13676	2.7952e-07	2.3802e-05	Swiss-Prot	sp|P0CT40|TF29_SCHPO	Transposon Tf2-9 polyprotein OS=Schizosaccharomyces pombe (strain 972 / ATCC 24843) GN=Tf2-9 PE=3 SV=1	730	1333	251.52	251.52	189/699	0.2704	0.8699	6.01e-69	GO:0003674,GO:0003676,GO:0003677,GO:0003723,GO:0003824,GO:0003887,GO:0003964,GO:0004175,GO:0004190,GO:0004518,GO:0004519,GO:0005488,GO:0005575,GO:0005737,GO:0006139,GO:0006259,GO:0006260,GO:0006261,GO:0006278,GO:0006310,GO:0006508,GO:0006725,GO:0006807,GO:0008150,GO:0008152,GO:0008233,GO:0009058,GO:0009059,GO:0009987,GO:0015074,GO:0016740,GO:0016772,GO:0016779,GO:0016787,GO:0016788,GO:0019538,GO:…
AIPGENE22791	88.1185	-2.02474	0.214484	-4.77771	1.77299e-06	0.000129212	Swiss-Prot	sp|Q8BSM7|LAT3_MOUSE	Large neutral amino acids transporter small subunit 3 OS=Mus musculus GN=Slc43a1 PE=1 SV=1	216	564	87.43	87.43	59/175	0.3371	0.7731	2.16e-18	GO:0003333,GO:0003674,GO:0005215,GO:0005342,GO:0005575,GO:0006810,GO:0006811,GO:0006820,GO:0006865,GO:0008150,GO:0008509,GO:0008514,GO:0009987,GO:0015075,GO:0015171,GO:0015175,GO:0015179,GO:0015711,GO:0015804,GO:0015807,GO:0015849,GO:0016020,GO:0016021,GO:0022857,GO:0022891,GO:0022892,GO:0034220,GO:0044425,GO:0044699,GO:0044763,GO:0044765,GO:0046942,GO:0046943,GO:0051234,GO:0055085,GO:0071702,GO:…
AIPGENE236	137.353	-2.03332	0.24887	-4.15203	3.29545e-05	0.00185936	Swiss-Prot	sp|E9Q555|RN213_MOUSE	E3 ubiquitin-protein ligase RNF213 OS=Mus musculus GN=Rnf213 PE=2 SV=1	1292	5150	249.59	301.58	232/922	0.2516	0.6819	1.8e-65	GO:0000166,GO:0003674,GO:0003824,GO:0004842,GO:0005488,GO:0005575,GO:0005737,GO:0006139,GO:0006152,GO:0006163,GO:0006195,GO:0006200,GO:0006464,GO:0006725,GO:0006753,GO:0006793,GO:0006796,GO:0006807,GO:0008150,GO:0008152,GO:0008270,GO:0009056,GO:0009116,GO:0009117,GO:0009119,GO:0009123,GO:0009125,GO:0009126,GO:0009128,GO:0009141,GO:0009143,GO:0009144,GO:0009146,GO:0009150,GO:0009154,GO:0009158,GO:…
AIPGENE3858	297.421	-2.0338	0.174448	-5.92609	3.10236e-09	3.76389e-07	Swiss-Prot	sp|O15516|CLOCK_HUMAN	Circadian locomoter output cycles protein kaput OS=Homo sapiens GN=CLOCK PE=1 SV=1	426	846	119.01	119.01	49/108	0.4537	0.2535	2.39e-27	GO:0000075,GO:0000077,GO:0000975,GO:0000976,GO:0000977,GO:0000978,GO:0000981,GO:0000982,GO:0000987,GO:0000988,GO:0000989,GO:0001012,GO:0001047,GO:0001067,GO:0001071,GO:0001076,GO:0001159,GO:0001190,GO:0002791,GO:0003674,GO:0003676,GO:0003677,GO:0003682,GO:0003700,GO:0003824,GO:0004402,GO:0004871,GO:0005488,GO:0005515,GO:0005575,GO:0005634,GO:0005667,GO:0005694,GO:0005737,GO:0005829,GO:0006139,GO:…
AIPGENE7305	765.48	-2.05239	0.263489	-3.99404	6.49575e-05	0.00340848	Swiss-Prot	sp|Q5ZIJ9|MIB2_CHICK	E3 ubiquitin-protein ligase MIB2 OS=Gallus gallus GN=MIB2 PE=2 SV=1	1115	954	194.51	339.7	259/849	0.3051	0.7103	1.73e-49	GO:0003674,GO:0003824,GO:0004842,GO:0005488,GO:0005575,GO:0005737,GO:0006464,GO:0007165,GO:0007166,GO:0007219,GO:0008150,GO:0008152,GO:0008270,GO:0009987,GO:0016567,GO:0016740,GO:0016874,GO:0019538,GO:0032446,GO:0036211,GO:0043167,GO:0043169,GO:0043170,GO:0043412,GO:0044237,GO:0044238,GO:0044260,GO:0044267,GO:0044424,GO:0044464,GO:0046872,GO:0046914,GO:0050789,GO:0050794,GO:0050896,GO:0051716,GO:…
AIPGENE23224	112.899	-2.06054	0.231931	-4.57264	4.8162e-06	0.000323998	Swiss-Prot	sp|Q9P2N4|ATS9_HUMAN	A disintegrin and metalloproteinase with thrombospondin motifs 9 OS=Homo sapiens GN=ADAMTS9 PE=1 SV=4	1280	1935	113.23	113.23	72/199	0.3618	0.1516	8.59e-24	GO:0003674,GO:0003824,GO:0004175,GO:0004222,GO:0005488,GO:0005575,GO:0005576,GO:0005578,GO:0005615,GO:0005783,GO:0006508,GO:0006516,GO:0006810,GO:0007275,GO:0008150,GO:0008152,GO:0008233,GO:0008237,GO:0008270,GO:0009056,GO:0009057,GO:0009100,GO:0009987,GO:0015031,GO:0016192,GO:0016787,GO:0019538,GO:0030163,GO:0030856,GO:0030858,GO:0031012,GO:0032501,GO:0032502,GO:0043167,GO:0043169,GO:0043170,GO:…
AIPGENE1388	124.606	-2.0615	0.272698	-3.89259	9.91805e-05	0.00494465	Swiss-Prot	sp|P49013|FBP3_STRPU	Fibropellin-3 OS=Strongylocentrotus purpuratus GN=EGF3 PE=1 SV=1	152	570	177.18	872.39	457/911	0.5016	1	2.47e-51	GO:0003674,GO:0005488,GO:0005509,GO:0005575,GO:0005576,GO:0005615,GO:0043167,GO:0043169,GO:0044421,GO:0046872
AIPGENE21432	72.9774	-2.06628	0.225012	-4.73879	2.14994e-06	0.000152966	no_hit	-	-	-	-	-	-	-	-	-	-	-
AIPGENE23222	94.6262	-2.08943	0.300474	-3.62571	0.000288173	0.0130075	Swiss-Prot	sp|A6NMZ7|CO6A6_HUMAN	Collagen alpha-6(VI) chain OS=Homo sapiens GN=COL6A6 PE=1 SV=2	2580	2263	95.13	606.96	1408/6838	0.2059	0.9736	8.58e-18	GO:0005575,GO:0005576,GO:0005578,GO:0005581,GO:0007155,GO:0008150,GO:0008152,GO:0009056,GO:0009987,GO:0016043,GO:0022411,GO:0022610,GO:0022617,GO:0030198,GO:0030574,GO:0031012,GO:0032501,GO:0032963,GO:0032991,GO:0043062,GO:0043170,GO:0043234,GO:0044236,GO:0044243,GO:0044259,GO:0044421,GO:0044699,GO:0044707,GO:0044710,GO:0044712,GO:0044763,GO:0071704,GO:0071840
AIPGENE3296	376.026	-2.1084	0.200261	-5.53477	3.11644e-08	3.08542e-06	no_hit	-	-	-	-	-	-	-	-	-	-	-
AIPGENE256	2132.06	-2.10856	0.214198	-5.17539	2.27437e-07	1.97259e-05	no_hit	-	-	-	-	-	-	-	-	-	-	-
AIPGENE11109	925.445	-2.16289	0.197896	-5.87628	4.19586e-09	4.91994e-07	Swiss-Prot	sp|Q63HN8|RN213_HUMAN	E3 ubiquitin-protein ligase RNF213 OS=Homo sapiens GN=RNF213 PE=1 SV=3	3245	5207	609.37	1400.54	923/2582	0.3575	0.7433	1.18e-173	GO:0000166,GO:0003674,GO:0003824,GO:0004842,GO:0005488,GO:0005575,GO:0005737,GO:0006139,GO:0006152,GO:0006163,GO:0006195,GO:0006200,GO:0006464,GO:0006725,GO:0006753,GO:0006793,GO:0006796,GO:0006807,GO:0008150,GO:0008152,GO:0008270,GO:0009056,GO:0009116,GO:0009117,GO:0009119,GO:0009123,GO:0009125,GO:0009126,GO:0009128,GO:0009141,GO:0009143,GO:0009144,GO:0009146,GO:0009150,GO:0009154,GO:0009158,GO:…
AIPGENE26626	27.5222	-2.17229	0.360032	-3.25606	0.0011297	0.0440731	Swiss-Prot	sp|Q5VYJ5|MALR1_HUMAN	MAM and LDL-receptor class A domain-containing protein 1 OS=Homo sapiens GN=MALRD1 PE=4 SV=3	237	1473	108.61	370.09	234/824	0.284	0.9662	6.02e-25	GO:0005575,GO:0016020,GO:0016021,GO:0044425
AIPGENE6283	75.073	-2.17586	0.246285	-4.77437	1.80272e-06	0.000130474	no_hit	-	-	-	-	-	-	-	-	-	-	-
AIPGENE5423	31.8312	-2.18323	0.357732	-3.30759	0.000941036	0.037479	Swiss-Prot	sp|Q9NBX4|RTXE_DROME	Probable RNA-directed DNA polymerase from transposon X-element OS=Drosophila melanogaster GN=X-element\ORF2 PE=3 SV=1	310	908	53.53	53.53	41/138	0.2971	0.4355	1.11e-06	GO:0003674,GO:0003676,GO:0003723,GO:0003824,GO:0003964,GO:0005488,GO:0005575,GO:0006139,GO:0006259,GO:0006260,GO:0006278,GO:0006310,GO:0006313,GO:0006725,GO:0006807,GO:0008150,GO:0008152,GO:0009058,GO:0009059,GO:0009987,GO:0016740,GO:0016772,GO:0016779,GO:0032196,GO:0034061,GO:0034641,GO:0034645,GO:0043170,GO:0044237,GO:0044238,GO:0044249,GO:0044260,GO:0044699,GO:0044710,GO:0044763,GO:0046483,GO:…
AIPGENE23312	2139.89	-2.19402	0.349918	-3.41228	0.000644215	0.0269351	Swiss-Prot	sp|Q96RW7|HMCN1_HUMAN	Hemicentin-1 OS=Homo sapiens GN=HMCN1 PE=1 SV=2	897	5635	115.16	2081.65	3676/16178	0.2272	0.874	1.59e-24	GO:0003008,GO:0003674,GO:0005488,GO:0005509,GO:0005575,GO:0005576,GO:0005578,GO:0005604,GO:0005938,GO:0007600,GO:0007601,GO:0008150,GO:0030054,GO:0031012,GO:0031982,GO:0031988,GO:0032501,GO:0043167,GO:0043169,GO:0043226,GO:0043227,GO:0043230,GO:0044420,GO:0044421,GO:0044424,GO:0044444,GO:0044464,GO:0044699,GO:0044707,GO:0046872,GO:0050877,GO:0050896,GO:0050953,GO:0065010,GO:0070062
AIPGENE24898	61.6516	-2.2039	0.303661	-3.96462	7.35143e-05	0.00380047	TrEMBL	tr|C3YJR1|C3YJR1_BRAFL	Putative uncharacterized protein OS=Branchiostoma floridae GN=BRAFLDRAFT_80350 PE=4 SV=1	1926	1516	287.73	445.26	291/826	0.3523	0.4237	5e-75	GO:0003674,GO:0003774,GO:0003777,GO:0003824,GO:0005575,GO:0005871,GO:0005875,GO:0008150,GO:0008152,GO:0008773,GO:0016462,GO:0016740,GO:0016772,GO:0016779,GO:0016787,GO:0016817,GO:0016818,GO:0017111,GO:0032991,GO:0043234,GO:0044422,GO:0044424,GO:0044430,GO:0044446,GO:0044464,GO:0070569
AIPGENE8055	1609.41	-2.21173	0.364724	-3.32232	0.000892711	0.0356897	nr	gi|156387795|ref|XP_001634388.1|	predicted protein [Nematostella vectensis] >gi|156221470|gb|EDO42325.1| predicted protein [Nematostella vectensis]	1013	1018	919.07	919.07	447/743	0.6016	0.7285	0	-
AIPGENE10717	631.381	-2.25407	0.202388	-6.19633	5.77955e-10	7.58168e-08	Swiss-Prot	sp|Q9CR73|PNRC2_MOUSE	Proline-rich nuclear receptor coactivator 2 OS=Mus musculus GN=Pnrc2 PE=2 SV=1	157	140	53.91	53.91	29/49	0.5918	0.3057	1.11e-08	GO:0000184,GO:0000932,GO:0000956,GO:0005575,GO:0005634,GO:0005737,GO:0006139,GO:0006351,GO:0006355,GO:0006401,GO:0006402,GO:0006725,GO:0006807,GO:0008150,GO:0008152,GO:0009056,GO:0009057,GO:0009058,GO:0009059,GO:0009889,GO:0009987,GO:0010468,GO:0010556,GO:0016070,GO:0016071,GO:0018130,GO:0019219,GO:0019222,GO:0019438,GO:0019439,GO:0030529,GO:0031323,GO:0031326,GO:0032774,GO:0032991,GO:0034641,GO:…
AIPGENE11839	44.3648	-2.25431	0.298653	-4.19991	2.67025e-05	0.00154823	TrEMBL	tr|A7RUE5|A7RUE5_NEMVE	Predicted protein OS=Nematostella vectensis GN=v1g240773 PE=4 SV=1	1025	1046	201.44	201.44	128/355	0.3606	0.2946	1.38e-49	GO:0003674,GO:0003676,GO:0003677,GO:0003824,GO:0004518,GO:0005488,GO:0006139,GO:0006725,GO:0006807,GO:0008150,GO:0008152,GO:0009987,GO:0016787,GO:0016788,GO:0034641,GO:0043170,GO:0044237,GO:0044238,GO:0046483,GO:0071704,GO:0090304,GO:0090305,GO:0097159,GO:1901360,GO:1901363
AIPGENE21748	62.5847	-2.28345	0.304649	-4.21287	2.52143e-05	0.00147006	Swiss-Prot	sp|Q80UK0|SESD1_MOUSE	SEC14 domain and spectrin repeat-containing protein 1 OS=Mus musculus GN=Sestd1 PE=2 SV=1	769	696	271.17	271.17	196/678	0.2891	0.8075	6.39e-78	GO:0003674,GO:0005488,GO:0005543,GO:0005546,GO:0005575,GO:0008289,GO:0010314,GO:0032266,GO:0032991,GO:0034702,GO:0034703,GO:0034704,GO:0035091,GO:0043167,GO:0043168,GO:0043234,GO:0043325,GO:0044425,GO:0070273,GO:0070300,GO:0080025,GO:1901981,GO:1902495,GO:1902936,GO:1990351
AIPGENE16623	75.2751	-2.28823	0.238357	-5.40462	6.49475e-08	6.00522e-06	no_hit	-	-	-	-	-	-	-	-	-	-	-
AIPGENE17924	435.034	-2.29169	0.231204	-5.58681	2.31284e-08	2.36418e-06	TrEMBL	tr|A7RJE4|A7RJE4_NEMVE	Predicted protein OS=Nematostella vectensis GN=v1g238736 PE=4 SV=1	220	2536	90.12	90.12	59/181	0.326	0.8	8.43e-17	GO:0003674,GO:0004871,GO:0004872,GO:0004888,GO:0004930,GO:0005575,GO:0005886,GO:0007165,GO:0007166,GO:0007186,GO:0007218,GO:0008150,GO:0009987,GO:0016020,GO:0016021,GO:0038023,GO:0044425,GO:0044464,GO:0050789,GO:0050794,GO:0050896,GO:0051716,GO:0060089,GO:0065007
AIPGENE2180	49.0016	-2.29688	0.380808	-3.40561	0.000660165	0.0274925	TrEMBL	tr|A7S1W3|A7S1W3_NEMVE	Predicted protein OS=Nematostella vectensis GN=v1g242265 PE=4 SV=1	3027	6840	3563.85	5367.14	3891/11741	0.3314	0.9987	0	GO:0003674,GO:0005215,GO:0005319,GO:0006810,GO:0006869,GO:0008150,GO:0022892,GO:0044699,GO:0044765,GO:0051234,GO:0071702
AIPGENE6406	952.335	-2.33776	0.161093	-8.30427	1.00437e-16	2.57081e-14	Swiss-Prot	sp|Q03001|DYST_HUMAN	Dystonin OS=Homo sapiens GN=DST PE=1 SV=4	3716	7570	123.64	610.03	1319/6633	0.1989	0.6257	3.8e-26	GO:0000226,GO:0003674,GO:0003779,GO:0005102,GO:0005178,GO:0005488,GO:0005509,GO:0005515,GO:0005575,GO:0005604,GO:0005634,GO:0005635,GO:0005737,GO:0005783,GO:0005789,GO:0005829,GO:0005856,GO:0005874,GO:0005882,GO:0005886,GO:0005938,GO:0006810,GO:0006928,GO:0006950,GO:0006996,GO:0007010,GO:0007017,GO:0007018,GO:0007050,GO:0007155,GO:0007163,GO:0007165,GO:0007166,GO:0007229,GO:0007409,GO:0008017,GO:…
AIPGENE16687	20.8806	-2.43152	0.429336	-3.33427	0.000855228	0.0343219	Swiss-Prot	sp|P79385|MFGM_PIG	Lactadherin OS=Sus scrofa GN=MFGE8 PE=1 SV=2	111	409	65.47	112.06	72/217	0.3318	0.964	3.49e-12	GO:0001525,GO:0002080,GO:0005575,GO:0005576,GO:0007155,GO:0007338,GO:0008150,GO:0009566,GO:0012506,GO:0016020,GO:0022414,GO:0022610,GO:0030659,GO:0030667,GO:0031090,GO:0031410,GO:0031982,GO:0032502,GO:0043226,GO:0043229,GO:0044422,GO:0044424,GO:0044433,GO:0044444,GO:0044446,GO:0044464,GO:0044699,GO:0044702,GO:0044767,GO:0048646,GO:0097223,GO:0098588
AIPGENE11476	19.1073	-2.43424	0.445404	-3.22009	0.00128148	0.0493338	Swiss-Prot	sp|P52176|MMP9_BOVIN	Matrix metalloproteinase-9 OS=Bos taurus GN=MMP9 PE=2 SV=1	216	712	68.55	187.16	83/177	0.4689	0.3009	4.08e-12	GO:0001503,GO:0002376,GO:0003674,GO:0003824,GO:0004175,GO:0004222,GO:0005488,GO:0005575,GO:0005576,GO:0005578,GO:0005615,GO:0006508,GO:0006928,GO:0008150,GO:0008152,GO:0008233,GO:0008237,GO:0008270,GO:0009056,GO:0009987,GO:0016477,GO:0016787,GO:0019538,GO:0030574,GO:0031012,GO:0032501,GO:0032963,GO:0040011,GO:0043167,GO:0043169,GO:0043170,GO:0044236,GO:0044238,GO:0044243,GO:0044259,GO:0044421,GO:…
AIPGENE16697	180.327	-2.43981	0.185888	-7.74558	9.5148e-15	1.90196e-12	Swiss-Prot	sp|Q9NTG1|PKDRE_HUMAN	Polycystic kidney disease and receptor for egg jelly-related protein OS=Homo sapiens GN=PKDREJ PE=2 SV=2	3007	2253	283.49	392.49	369/1599	0.2308	0.4978	5.63e-75	GO:0003674,GO:0005215,GO:0005216,GO:0005261,GO:0005262,GO:0005488,GO:0005509,GO:0005575,GO:0005886,GO:0006810,GO:0006811,GO:0006812,GO:0006816,GO:0006887,GO:0007165,GO:0007166,GO:0007186,GO:0007218,GO:0007340,GO:0008150,GO:0008324,GO:0009581,GO:0009582,GO:0009605,GO:0009612,GO:0009628,GO:0009987,GO:0015075,GO:0015085,GO:0015267,GO:0016020,GO:0016021,GO:0016192,GO:0017156,GO:0017157,GO:0017158,GO:…
AIPGENE21817	22.9607	-2.45348	0.412751	-3.52144	0.000429203	0.0186127	TrEMBL	tr|A7SS82|A7SS82_NEMVE	Predicted protein OS=Nematostella vectensis GN=v1g247073 PE=4 SV=1	789	1149	693.73	693.73	357/798	0.4474	0.9899	0	GO:0003674,GO:0003676,GO:0005488,GO:0097159,GO:1901363
AIPGENE28369	48.6582	-2.48639	0.331944	-4.47784	7.54004e-06	0.000489963	TrEMBL	tr|T2MJD2|T2MJD2_HYDVU	Matrilin-2 (Fragment) OS=Hydra vulgaris GN=MATN2 PE=2 SV=1	624	1004	224.94	224.94	117/234	0.5	0.3654	1.56e-59	GO:0003674,GO:0003824,GO:0004175,GO:0004252,GO:0005488,GO:0005509,GO:0006508,GO:0008150,GO:0008152,GO:0008233,GO:0008236,GO:0016787,GO:0017171,GO:0019538,GO:0043167,GO:0043169,GO:0043170,GO:0044238,GO:0046872,GO:0070011,GO:0071704
AIPGENE20036	34.5076	-2.48756	0.45553	-3.26555	0.00109252	0.042942	Swiss-Prot	sp|Q9H0K1|SIK2_HUMAN	Serine/threonine-protein kinase SIK2 OS=Homo sapiens GN=SIK2 PE=1 SV=1	824	926	516.54	516.54	240/363	0.6612	0.4405	1.46e-167	GO:0000166,GO:0000287,GO:0001882,GO:0001883,GO:0003674,GO:0003824,GO:0004672,GO:0004674,GO:0005488,GO:0005515,GO:0005524,GO:0005575,GO:0005634,GO:0005737,GO:0006464,GO:0006468,GO:0006793,GO:0006796,GO:0007165,GO:0007166,GO:0007167,GO:0007169,GO:0008150,GO:0008152,GO:0008286,GO:0009719,GO:0009725,GO:0009966,GO:0009987,GO:0010033,GO:0010243,GO:0010646,GO:0016301,GO:0016310,GO:0016740,GO:0016772,GO:…
AIPGENE6807	45.1932	-2.53821	0.352161	-4.36792	1.25438e-05	0.000783575	no_hit	-	-	-	-	-	-	-	-	-	-	-
AIPGENE27136	23.8202	-2.61806	0.404305	-4.00208	6.27889e-05	0.00330295	TrEMBL	tr|C3ZUM2|C3ZUM2_BRAFL	Putative uncharacterized protein OS=Branchiostoma floridae GN=BRAFLDRAFT_127392 PE=4 SV=1	862	1187	435.65	654.81	352/824	0.4272	0.8782	8.96e-132	GO:0003674,GO:0005488,GO:0043167,GO:0043169,GO:0046872
AIPGENE7306	18.7794	-2.62813	0.488265	-3.33452	0.000854469	0.0343219	no_hit	-	-	-	-	-	-	-	-	-	-	-
AIPGENE21644	1953.92	-2.63136	0.143394	-11.3768	5.45814e-30	4.09146e-27	Swiss-Prot	sp|O01761|UNC89_CAEEL	Muscle M-line assembly protein unc-89 OS=Caenorhabditis elegans GN=unc-89 PE=1 SV=3	4729	8081	644.04	8430.37	8966/35209	0.2547	0.6435	0	GO:0000166,GO:0001882,GO:0001883,GO:0003674,GO:0003824,GO:0004672,GO:0005085,GO:0005088,GO:0005089,GO:0005488,GO:0005515,GO:0005524,GO:0005575,GO:0006140,GO:0006461,GO:0006464,GO:0006468,GO:0006793,GO:0006796,GO:0006996,GO:0007010,GO:0008150,GO:0008152,GO:0009118,GO:0009894,GO:0009966,GO:0009987,GO:0010646,GO:0010927,GO:0016043,GO:0016301,GO:0016310,GO:0016740,GO:0016772,GO:0016773,GO:0017016,GO:…
AIPGENE23982	28.5079	-2.63521	0.394721	-4.1427	3.43239e-05	0.00192627	TrEMBL	tr|E0VA19|E0VA19_PEDHC	Reverse transcriptase, putative OS=Pediculus humanus subsp. corporis GN=Phum_PHUM025600 PE=4 SV=1	559	759	436.03	436.03	212/489	0.4335	0.8712	4.94e-140	GO:0003674,GO:0003676,GO:0003723,GO:0003824,GO:0003964,GO:0005488,GO:0006139,GO:0006259,GO:0006260,GO:0006278,GO:0006725,GO:0006807,GO:0008150,GO:0008152,GO:0009058,GO:0009059,GO:0009987,GO:0016740,GO:0016772,GO:0016779,GO:0034061,GO:0034641,GO:0034645,GO:0043170,GO:0044237,GO:0044238,GO:0044249,GO:0044260,GO:0046483,GO:0071704,GO:0090304,GO:0097159,GO:1901360,GO:1901363,GO:1901576
AIPGENE12610	128.693	-2.65805	0.20985	-7.90109	2.76471e-15	6.04463e-13	Swiss-Prot	sp|Q91YB0|CLOCK_NANGA	Circadian locomoter output cycles protein kaput OS=Nannospalax galili GN=Clock PE=1 SV=1	472	865	166.39	166.39	124/427	0.2904	0.8538	7.16e-43	GO:0000975,GO:0001047,GO:0001067,GO:0001071,GO:0002791,GO:0003674,GO:0003676,GO:0003677,GO:0003700,GO:0003824,GO:0004402,GO:0004871,GO:0005488,GO:0005515,GO:0005575,GO:0005634,GO:0005667,GO:0005694,GO:0005737,GO:0006139,GO:0006325,GO:0006351,GO:0006355,GO:0006464,GO:0006473,GO:0006475,GO:0006508,GO:0006511,GO:0006725,GO:0006807,GO:0006950,GO:0006974,GO:0006996,GO:0007165,GO:0007276,GO:0007283,GO:…
AIPGENE14649	39.1606	-2.66724	0.345166	-4.83024	1.36366e-06	0.000101138	Swiss-Prot	sp|F6QEU4|LIN41_XENTR	E3 ubiquitin-protein ligase TRIM71 OS=Xenopus tropicalis GN=trim71 PE=3 SV=1	262	814	84.34	285.38	176/523	0.3365	0.8359	6.45e-17	GO:0000082,GO:0000932,GO:0003674,GO:0003676,GO:0003723,GO:0003824,GO:0004842,GO:0005488,GO:0005575,GO:0005622,GO:0005737,GO:0006139,GO:0006417,GO:0006464,GO:0006725,GO:0006807,GO:0007165,GO:0007166,GO:0007167,GO:0007169,GO:0007275,GO:0008150,GO:0008152,GO:0008270,GO:0008283,GO:0008543,GO:0009653,GO:0009719,GO:0009889,GO:0009890,GO:0009892,GO:0009987,GO:0010033,GO:0010171,GO:0010172,GO:0010468,GO:…
AIPGENE13549	34.5771	-2.68203	0.394165	-4.26733	1.97822e-05	0.00117957	nr	gi|156381277|ref|XP_001632192.1|	predicted protein [Nematostella vectensis] >gi|156219244|gb|EDO40129.1| predicted protein [Nematostella vectensis]	1051	868	447.97	447.97	295/890	0.3315	0.8173	1.9e-137	-
AIPGENE15161	628.541	-2.70442	0.273159	-6.23969	4.38444e-10	5.82437e-08	TrEMBL	tr|A7RU69|A7RU69_NEMVE	Predicted protein OS=Nematostella vectensis GN=v1g240728 PE=4 SV=1	718	830	534.26	587.79	307/668	0.4596	0.8816	7.4e-175	GO:0007165,GO:0008150,GO:0009987,GO:0050789,GO:0050794,GO:0050896,GO:0051716,GO:0065007
AIPGENE572	15.1857	-2.74571	0.541106	-3.22618	0.00125453	0.0484925	nr	gi|156369602|ref|XP_001628064.1|	predicted protein [Nematostella vectensis] >gi|156215031|gb|EDO36001.1| predicted protein [Nematostella vectensis]	875	1156	77.8	144.04	98/251	0.3904	0.2857	2.58e-11	-
AIPGENE26179	75.5321	-2.76868	0.310061	-5.70427	1.1684e-08	1.27727e-06	Swiss-Prot	sp|Q9CPW0|CNTP2_MOUSE	Contactin-associated protein-like 2 OS=Mus musculus GN=Cntnap2 PE=1 SV=2	142	1332	102.45	102.45	49/132	0.3712	0.9155	5.11e-24	GO:0003674,GO:0005488,GO:0005515,GO:0005575,GO:0005768,GO:0005769,GO:0005794,GO:0007155,GO:0008037,GO:0008038,GO:0008076,GO:0008104,GO:0008150,GO:0009986,GO:0009987,GO:0016020,GO:0016021,GO:0016043,GO:0019899,GO:0021761,GO:0022610,GO:0030030,GO:0030424,GO:0030425,GO:0030673,GO:0031175,GO:0031253,GO:0031256,GO:0032502,GO:0032589,GO:0032991,GO:0033036,GO:0033267,GO:0034613,GO:0034702,GO:0034703,GO:…
AIPGENE17626	11.8939	-2.89927	0.562019	-3.37938	0.000726505	0.0299368	Swiss-Prot	sp|O00160|MYO1F_HUMAN	Unconventional myosin-If OS=Homo sapiens GN=MYO1F PE=1 SV=3	69	1098	54.68	54.68	26/34	0.7647	0.4928	1.23e-08	GO:0000166,GO:0001775,GO:0001882,GO:0001883,GO:0002252,GO:0002263,GO:0002274,GO:0002275,GO:0002283,GO:0002366,GO:0002376,GO:0002443,GO:0002444,GO:0002446,GO:0002682,GO:0003674,GO:0003774,GO:0003779,GO:0003824,GO:0005488,GO:0005515,GO:0005516,GO:0005524,GO:0005575,GO:0005856,GO:0006810,GO:0006887,GO:0006950,GO:0006952,GO:0007162,GO:0008092,GO:0008150,GO:0008152,GO:0009605,GO:0009607,GO:0009617,GO:…
AIPGENE26326	32.477	-2.9105	0.43484	-4.39355	1.11512e-05	0.00070286	Swiss-Prot	sp|Q7Z4K8|TRI46_HUMAN	Tripartite motif-containing protein 46 OS=Homo sapiens GN=TRIM46 PE=2 SV=2	458	759	71.25	71.25	66/227	0.2907	0.4694	6.85e-12	GO:0003674,GO:0005488,GO:0005575,GO:0005622,GO:0008270,GO:0043167,GO:0043169,GO:0044464,GO:0046872,GO:0046914
AIPGENE26930	11.0402	-2.97369	0.597379	-3.30392	0.00095344	0.037758	TrEMBL	tr|A7STN6|A7STN6_NEMVE	Predicted protein OS=Nematostella vectensis GN=v1g217332 PE=4 SV=1	986	863	501.9	501.9	230/304	0.7566	0.3043	1.36e-158	GO:0003674,GO:0003676,GO:0005488,GO:0097159,GO:1901363
AIPGENE20635	1625.86	-3.00619	0.209914	-9.55722	1.20961e-21	4.70158e-19	Swiss-Prot	sp|P06882|THYG_RAT	Thyroglobulin OS=Rattus norvegicus GN=Tg PE=1 SV=4	2804	2768	163.7	2874.32	3398/13206	0.2573	0.8466	1.69e-38	GO:0002237,GO:0003674,GO:0005102,GO:0005179,GO:0005488,GO:0005515,GO:0005575,GO:0005576,GO:0005615,GO:0005783,GO:0005794,GO:0006082,GO:0006520,GO:0006575,GO:0006590,GO:0006725,GO:0006807,GO:0006810,GO:0008150,GO:0008152,GO:0009058,GO:0009268,GO:0009605,GO:0009607,GO:0009628,GO:0009987,GO:0010033,GO:0010817,GO:0016192,GO:0018958,GO:0019752,GO:0032403,GO:0032496,GO:0032991,GO:0033993,GO:0042221,GO:…
AIPGENE25564	1728.38	-3.02577	0.224337	-9.03003	1.71622e-19	5.2973e-17	Swiss-Prot	sp|O18806|FA8_CANFA	Coagulation factor VIII OS=Canis familiaris GN=F8 PE=2 SV=1	4262	2343	193.74	3500.74	2340/7400	0.3162	0.9357	2.08e-47	GO:0001775,GO:0002526,GO:0003674,GO:0003824,GO:0005488,GO:0005507,GO:0005575,GO:0005576,GO:0005615,GO:0006950,GO:0006952,GO:0006953,GO:0006954,GO:0007155,GO:0007596,GO:0007599,GO:0008150,GO:0008152,GO:0009611,GO:0009987,GO:0016491,GO:0022610,GO:0030168,GO:0032501,GO:0043167,GO:0043169,GO:0044421,GO:0044699,GO:0044707,GO:0044710,GO:0044763,GO:0046872,GO:0046914,GO:0050817,GO:0050878,GO:0050896,GO:…
AIPGENE25615	947.121	-3.03054	0.410001	-4.95252	7.32578e-07	5.69484e-05	Swiss-Prot	sp|Q58L90|FA5V_OXYMI	Venom prothrombin activator omicarin-C non-catalytic subunit OS=Oxyuranus microlepidotus PE=2 SV=1	2005	1460	186.42	1635.4	1099/3650	0.3011	0.9825	6.13e-46	GO:0003674,GO:0003824,GO:0004175,GO:0004252,GO:0005488,GO:0005507,GO:0005515,GO:0005575,GO:0005576,GO:0006508,GO:0007155,GO:0007610,GO:0008047,GO:0008150,GO:0008152,GO:0008233,GO:0008236,GO:0010468,GO:0010952,GO:0016504,GO:0016787,GO:0017171,GO:0019222,GO:0019538,GO:0022610,GO:0030162,GO:0030193,GO:0030194,GO:0030234,GO:0032101,GO:0035737,GO:0035738,GO:0035806,GO:0035807,GO:0035821,GO:0043085,GO:…
AIPGENE27502	18.1737	-3.12971	0.553727	-3.84613	0.00012	0.00587105	Swiss-Prot	sp|P04323|POL3_DROME	Retrovirus-related Pol polyprotein from transposon 17.6 OS=Drosophila melanogaster GN=pol PE=4 SV=1	388	1058	241.51	241.51	129/360	0.3583	0.9046	1.05e-69	GO:0003674,GO:0003676,GO:0003723,GO:0003824,GO:0003964,GO:0004175,GO:0004190,GO:0004518,GO:0004519,GO:0005488,GO:0006139,GO:0006259,GO:0006260,GO:0006278,GO:0006508,GO:0006725,GO:0006807,GO:0008150,GO:0008152,GO:0008233,GO:0009058,GO:0009059,GO:0009987,GO:0015074,GO:0016740,GO:0016772,GO:0016779,GO:0016787,GO:0016788,GO:0019538,GO:0034061,GO:0034641,GO:0034645,GO:0043170,GO:0044237,GO:0044238,GO:…
AIPGENE8777	28.233	-3.13973	0.43805	-4.88467	1.03602e-06	7.90217e-05	Swiss-Prot	sp|Q9NBX4|RTXE_DROME	Probable RNA-directed DNA polymerase from transposon X-element OS=Drosophila melanogaster GN=X-element\ORF2 PE=3 SV=1	449	908	103.61	103.61	78/241	0.3237	0.5189	2.45e-22	GO:0003674,GO:0003676,GO:0003723,GO:0003824,GO:0003964,GO:0005488,GO:0005575,GO:0006139,GO:0006259,GO:0006260,GO:0006278,GO:0006310,GO:0006313,GO:0006725,GO:0006807,GO:0008150,GO:0008152,GO:0009058,GO:0009059,GO:0009987,GO:0016740,GO:0016772,GO:0016779,GO:0032196,GO:0034061,GO:0034641,GO:0034645,GO:0043170,GO:0044237,GO:0044238,GO:0044249,GO:0044260,GO:0044699,GO:0044710,GO:0044763,GO:0046483,GO:…
AIPGENE14526	27.434	-3.15017	0.466839	-4.6058	4.10886e-06	0.000279096	no_hit	-	-	-	-	-	-	-	-	-	-	-
AIPGENE7862	176.741	-3.1821	0.256702	-8.50052	1.88736e-17	5.21235e-15	no_hit	-	-	-	-	-	-	-	-	-	-	-
AIPGENE6630	97.4196	-3.18823	0.278581	-7.85491	4.00044e-15	8.48134e-13	Swiss-Prot	sp|P35556|FBN2_HUMAN	Fibrillin-2 OS=Homo sapiens GN=FBN2 PE=1 SV=3	688	2912	225.71	2364.48	2410/7810	0.3086	0.8227	4.07e-60	GO:0001527,GO:0003674,GO:0005198,GO:0005201,GO:0005488,GO:0005509,GO:0005575,GO:0005576,GO:0005578,GO:0008150,GO:0009653,GO:0009966,GO:0009968,GO:0009987,GO:0010646,GO:0010648,GO:0016043,GO:0017015,GO:0022411,GO:0022617,GO:0023051,GO:0023057,GO:0030198,GO:0030278,GO:0030326,GO:0030500,GO:0030501,GO:0030512,GO:0031012,GO:0032502,GO:0035107,GO:0035108,GO:0035113,GO:0035581,GO:0035583,GO:0043062,GO:…
AIPGENE5579	1015.84	-3.20724	0.377503	-5.84694	5.00689e-09	5.77416e-07	Swiss-Prot	sp|Q24133|DNAJ1_DROME	DnaJ protein homolog 1 OS=Drosophila melanogaster GN=DnaJ-1 PE=1 SV=3	349	334	290.04	290.04	165/348	0.4741	0.9943	8.01e-94	GO:0003674,GO:0005488,GO:0005515,GO:0005575,GO:0005737,GO:0005875,GO:0006457,GO:0006950,GO:0008150,GO:0008152,GO:0009266,GO:0009408,GO:0009628,GO:0009987,GO:0019538,GO:0032991,GO:0043170,GO:0043234,GO:0044237,GO:0044238,GO:0044260,GO:0044267,GO:0044422,GO:0044424,GO:0044430,GO:0044446,GO:0044464,GO:0050896,GO:0051082,GO:0071704
AIPGENE7449	55.0051	-3.34938	0.334175	-7.0304	2.05943e-12	3.51426e-10	Swiss-Prot	sp|P81439|EQST_ACTEQ	Equistatin OS=Actinia equina PE=1 SV=1	252	199	108.61	405.93	244/633	0.3855	0.9563	4.64e-27	GO:0003674,GO:0004857,GO:0004866,GO:0004869,GO:0005575,GO:0005576,GO:0008150,GO:0010466,GO:0010468,GO:0010951,GO:0019222,GO:0030162,GO:0030234,GO:0030414,GO:0043086,GO:0044092,GO:0050789,GO:0050790,GO:0051246,GO:0051336,GO:0051346,GO:0052547,GO:0052548,GO:0060255,GO:0061134,GO:0061135,GO:0065007,GO:0065009,GO:0070613,GO:0080090
AIPGENE22726	1171.53	-3.40524	0.222793	-10.7959	3.59989e-27	1.93739e-24	no_hit	-	-	-	-	-	-	-	-	-	-	-
AIPGENE9155	433.4	-3.42744	0.235223	-10.3197	5.73911e-25	2.56294e-22	Swiss-Prot	sp|Q99715|COCA1_HUMAN	Collagen alpha-1(XII) chain OS=Homo sapiens GN=COL12A1 PE=1 SV=2	10786	3063	190.66	7105.73	4891/16470	0.297	0.429	5.05e-46	GO:0001501,GO:0003674,GO:0005198,GO:0005201,GO:0005575,GO:0005576,GO:0005578,GO:0005581,GO:0005593,GO:0005595,GO:0005615,GO:0005788,GO:0007155,GO:0008150,GO:0008152,GO:0009056,GO:0009987,GO:0016043,GO:0022411,GO:0022610,GO:0022617,GO:0030020,GO:0030198,GO:0030199,GO:0030574,GO:0030934,GO:0031012,GO:0031974,GO:0031982,GO:0031988,GO:0032501,GO:0032502,GO:0032963,GO:0032991,GO:0043062,GO:0043170,GO:…
AIPGENE25409	519.611	-3.48584	0.189032	-13.1504	1.69366e-39	1.9749e-36	Swiss-Prot	sp|P19419|ELK1_HUMAN	ETS domain-containing protein Elk-1 OS=Homo sapiens GN=ELK1 PE=1 SV=2	115	428	92.82	92.82	40/73	0.5479	0.6348	7.37e-22	GO:0000165,GO:0000975,GO:0000976,GO:0000977,GO:0000978,GO:0000981,GO:0000982,GO:0000987,GO:0001012,GO:0001067,GO:0001071,GO:0001077,GO:0001159,GO:0001228,GO:0002218,GO:0002221,GO:0002224,GO:0002253,GO:0002376,GO:0002682,GO:0002684,GO:0002755,GO:0002756,GO:0002757,GO:0002758,GO:0002764,GO:0003674,GO:0003676,GO:0003677,GO:0003700,GO:0005488,GO:0005515,GO:0005575,GO:0005634,GO:0006139,GO:0006351,GO:…
AIPGENE5154	9.50583	-3.56385	0.718617	-3.56776	0.000360048	0.0158762	TrEMBL	tr|T1HGW6|T1HGW6_RHOPR	Uncharacterized protein OS=Rhodnius prolixus PE=4 SV=1	364	251	68.17	68.17	42/118	0.3559	0.2967	7.21e-10	GO:0005575,GO:0006810,GO:0008150,GO:0016020,GO:0016192,GO:0051234
AIPGENE18236	141.173	-3.58939	0.226853	-11.4144	3.54334e-30	2.75449e-27	nr	gi|294916642|ref|XP_002778384.1|	conserved hypothetical protein [Perkinsus marinus ATCC 50983] >gi|239886729|gb|EER10179.1| conserved hypothetical protein [Perkinsus marinus ATCC 50983]	387	681	89.35	456.76	685/1800	0.3806	0.9974	3.95e-16	-
AIPGENE26903	14.2264	-3.59195	0.613081	-4.22775	2.36044e-05	0.00139166	TrEMBL	tr|W4LT24|W4LT24_9DELT	Uncharacterized protein OS=Candidatus Entotheonella sp. TSY2 GN=ETSY2_37945 PE=4 SV=1	460	562	327.4	327.4	186/456	0.4079	0.9587	8.38e-102	GO:0003674,GO:0003676,GO:0003723,GO:0003824,GO:0003964,GO:0005488,GO:0006139,GO:0006259,GO:0006260,GO:0006278,GO:0006725,GO:0006807,GO:0008150,GO:0008152,GO:0009058,GO:0009059,GO:0009987,GO:0016740,GO:0016772,GO:0016779,GO:0034061,GO:0034641,GO:0034645,GO:0043170,GO:0044237,GO:0044238,GO:0044249,GO:0044260,GO:0046483,GO:0071704,GO:0090304,GO:0097159,GO:1901360,GO:1901363,GO:1901576
AIPGENE8424	122.551	-3.60946	0.242604	-10.756	5.55002e-27	2.91223e-24	Swiss-Prot	sp|P10547|LSTP_STASI	Lysostaphin OS=Staphylococcus simulans GN=lss PE=3 SV=2	315	493	56.23	156.35	220/642	0.3427	0.8857	1.33e-07	GO:0003674,GO:0003824,GO:0005488,GO:0005575,GO:0005576,GO:0006508,GO:0008150,GO:0008152,GO:0008233,GO:0008237,GO:0016787,GO:0019538,GO:0043167,GO:0043169,GO:0043170,GO:0044238,GO:0046872,GO:0070011,GO:0071704
AIPGENE26928	16.3056	-3.65056	0.564383	-4.69638	2.64809e-06	0.000186512	TrEMBL	tr|A7RR56|A7RR56_NEMVE	Predicted protein OS=Nematostella vectensis GN=v1g232141 PE=4 SV=1	1808	1617	1545.79	1545.79	746/1051	0.7098	0.5691	0	GO:0003674,GO:0003676,GO:0005488,GO:0006139,GO:0006353,GO:0006725,GO:0006807,GO:0008150,GO:0008152,GO:0009058,GO:0009059,GO:0009987,GO:0016070,GO:0018130,GO:0019438,GO:0032774,GO:0034641,GO:0034654,GO:0043170,GO:0044237,GO:0044238,GO:0044249,GO:0044260,GO:0044271,GO:0046483,GO:0071704,GO:0090304,GO:0097159,GO:1901360,GO:1901362,GO:1901363,GO:1901576
AIPGENE17649	12.8897	-3.68846	0.653784	-4.11214	3.92001e-05	0.00217563	no_hit	-	-	-	-	-	-	-	-	-	-	-
AIPGENE16753	24.5967	-3.7868	0.477579	-5.83526	5.37053e-09	6.12619e-07	Swiss-Prot	sp|P35556|FBN2_HUMAN	Fibrillin-2 OS=Homo sapiens GN=FBN2 PE=1 SV=3	507	2912	165.24	1962.71	2009/6577	0.3055	0.7298	1.57e-41	GO:0001527,GO:0003674,GO:0005198,GO:0005201,GO:0005488,GO:0005509,GO:0005575,GO:0005576,GO:0005578,GO:0008150,GO:0009653,GO:0009966,GO:0009968,GO:0009987,GO:0010646,GO:0010648,GO:0016043,GO:0017015,GO:0022411,GO:0022617,GO:0023051,GO:0023057,GO:0030198,GO:0030278,GO:0030326,GO:0030500,GO:0030501,GO:0030512,GO:0031012,GO:0032502,GO:0035107,GO:0035108,GO:0035113,GO:0035581,GO:0035583,GO:0043062,GO:…
AIPGENE24011	12.7777	-3.80466	0.674412	-4.15868	3.20089e-05	0.00182564	Swiss-Prot	sp|P98133|FBN1_BOVIN	Fibrillin-1 OS=Bos taurus GN=FBN1 PE=1 SV=1	616	2871	234.96	2802.44	2633/7706	0.3417	0.7646	9.11e-64	GO:0003674,GO:0005198,GO:0005201,GO:0005488,GO:0005509,GO:0005575,GO:0005576,GO:0005578,GO:0031012,GO:0043167,GO:0043169,GO:0044421,GO:0046872
AIPGENE5592	573.597	-3.81061	0.169504	-16.5814	9.50613e-62	2.85035e-58	TrEMBL	tr|A7RG52|A7RG52_NEMVE	Predicted protein OS=Nematostella vectensis GN=v1g238008 PE=4 SV=1	329	237	75.87	75.87	44/77	0.5714	0.228	9.05e-13	GO:0003674,GO:0005488,GO:0005515,GO:0051087
AIPGENE8674	7.71534	-3.98992	0.848267	-3.52474	0.000423906	0.018421	nr	gi|515872365|ref|WP_017302948.1|	hypothetical protein [Spirulina subsalsa]	87	83	51.99	96.66	59/122	0.4836	0.8046	6.92e-07	-
AIPGENE16653	10.3917	-4.14918	0.780608	-4.03427	5.47723e-05	0.00290307	TrEMBL	tr|W4XIZ7|W4XIZ7_STRPU	Uncharacterized protein OS=Strongylocentrotus purpuratus GN=Sp-PolppL_32 PE=4 SV=1	647	1725	184.5	184.5	135/507	0.2663	0.7589	4.62e-45	GO:0003674,GO:0003676,GO:0003723,GO:0003824,GO:0003964,GO:0004175,GO:0004190,GO:0005488,GO:0006139,GO:0006259,GO:0006260,GO:0006278,GO:0006508,GO:0006725,GO:0006807,GO:0008150,GO:0008152,GO:0008233,GO:0009058,GO:0009059,GO:0009987,GO:0015074,GO:0016740,GO:0016772,GO:0016779,GO:0016787,GO:0019538,GO:0034061,GO:0034641,GO:0034645,GO:0043170,GO:0044237,GO:0044238,GO:0044249,GO:0044260,GO:0046483,GO:…
AIPGENE26044	2509.63	-4.31181	0.633748	-5.22576	1.73444e-07	1.55573e-05	Swiss-Prot	sp|Q13887|KLF5_HUMAN	Krueppel-like factor 5 OS=Homo sapiens GN=KLF5 PE=1 SV=2	501	457	127.1	127.1	52/87	0.5977	0.1737	1.14e-30	GO:0000975,GO:0000976,GO:0000977,GO:0000978,GO:0000981,GO:0000982,GO:0000987,GO:0001012,GO:0001067,GO:0001071,GO:0001077,GO:0001159,GO:0001228,GO:0001525,GO:0003674,GO:0003676,GO:0003677,GO:0003700,GO:0005488,GO:0005515,GO:0005575,GO:0005634,GO:0005737,GO:0005794,GO:0005886,GO:0006139,GO:0006351,GO:0006355,GO:0006357,GO:0006366,GO:0006725,GO:0006807,GO:0008150,GO:0008152,GO:0008284,GO:0009058,GO:…
AIPGENE10778	45.8389	-4.35833	0.586777	-5.72334	1.04447e-08	1.14777e-06	Swiss-Prot	sp|P10394|POL4_DROME	Retrovirus-related Pol polyprotein from transposon 412 OS=Drosophila melanogaster GN=POL PE=4 SV=1	311	1237	67.78	67.78	56/216	0.2593	0.6913	2.96e-11	GO:0003674,GO:0003676,GO:0003723,GO:0003824,GO:0003964,GO:0004175,GO:0004190,GO:0004518,GO:0004519,GO:0005488,GO:0006139,GO:0006259,GO:0006260,GO:0006278,GO:0006508,GO:0006725,GO:0006807,GO:0008150,GO:0008152,GO:0008233,GO:0009058,GO:0009059,GO:0009987,GO:0015074,GO:0016740,GO:0016772,GO:0016779,GO:0016787,GO:0016788,GO:0019538,GO:0034061,GO:0034641,GO:0034645,GO:0043170,GO:0044237,GO:0044238,GO:…
AIPGENE454	57.0639	-4.83666	0.469712	-8.16812	3.1324e-16	7.557e-14	Swiss-Prot	sp|P26632|EGR1_DANRE	Early growth response protein 1 OS=Danio rerio GN=egr1 PE=2 SV=2	382	511	197.98	197.98	90/118	0.7627	0.3063	3.25e-56	GO:0001071,GO:0001654,GO:0003674,GO:0003676,GO:0003677,GO:0003700,GO:0005488,GO:0005575,GO:0005634,GO:0005737,GO:0006139,GO:0006351,GO:0006355,GO:0006725,GO:0006807,GO:0007423,GO:0008150,GO:0008152,GO:0009058,GO:0009059,GO:0009719,GO:0009725,GO:0009889,GO:0009987,GO:0010033,GO:0010243,GO:0010468,GO:0010556,GO:0010646,GO:0010941,GO:0014070,GO:0014074,GO:0016070,GO:0018130,GO:0019219,GO:0019222,GO:…

## Sheet: Predicted ESPs
Aipgene ID	Mode	Functional Annotation	Log2FC	Domains (Superfam)
2358	NC	Deleted in malignant brain tumors 1 protein	6.47119	1 Spermadhesin, CUB domain,2 SRCR-like
14263	C	-	5.71001	-
22903	C	predicted protein	5.49503	1 Snake toxin-like
2406	C	-	5.44387	-
28869	C	-	5.39886	-		(Secretory) Mode legend:
27894	NC	-	5.10064	-		NC = Non-classical secretory pathway
19881	C	-	4.83891	-		C = Classical secretory pathway
14227	C	-	4.67285	-
7203	NC	Coagulation factor XI	4.66718	1 Trypsin-like serine proteases
5888	C	Chymotrypsinogen B	4.5876	1 Trypsin-like serine proteases
10003	C	-	4.57341	-
8660	C	-	4.32339	-
5529	C	Collagen triple helix repeat-containing protein 1	4.20063	-
14095	C	-	4.18411	-
14740	C	hypothetical protein	4.15403	-
22914	C	Predicted protein	4.11454	-
9033	C	Uncharacterized protein	4.07124	1 TSP-1 type 1 repeat
21961	C	-	3.88433	-
7096	C	hypothetical protein	3.84048	2 Cysteine proteinases
25995	C	Heme-binding protein 2	3.82218	1 Probable bacterial effector-binding domain
24564	C	Short-chain collagen C4 (Fragment)	3.68482	-
3032	NC	-	3.64984	-
20029	C	-	3.54474	-
14243	C	-	3.54263	-
11959	C	Matrix metalloproteinase-24	3.50985	1 PGBD-like
5267	NC	Predicted protein	3.49922	1 Fibrinogen C-terminal domain-like
23885	NC	Nematocyte expressed protein 6	3.36069	1 Metalloproteases ("zincins"), catalytic domain
28234	C	Blastula protease 10	3.34688	1 Metalloproteases ("zincins"), catalytic domain
26183	C	Dorsal-ventral patterning tolloid-like protein 1	3.25668	2 Spermadhesin, CUB domain
764	C	predicted protein	3.19008	-
8891	C	EGF-like repeat and discoidin I-like domain-containing protein 3	3.14134	5 Galactose-binding domain-like
7095	NC	Deleted in malignant brain tumors 1 protein	3.04118	-
13065	C	-	2.9357	-
14250	C	-	2.90894	-
18011	C	-	2.87982	-
18767	C	-	2.79084	-
4050	C	Cubilin	2.74962	2 Concanavalin A-like lectins/glucanases,4 Spermadhesin, CUB domain
26266	C	-	2.73946	-
23201	C	-	2.72297	-
2816	C	-	2.71097	-
17639	C	Semaphorin-5B	2.68482	3 CalX-like,6 TSP-1 type 1 repeat
18042	C	-	2.66944	-
29205	C	hypothetical protein	2.66931	-
20871	C	Putative uncharacterized protein	2.63561	-
28402	C	-	2.61106	-
29023	C	-	2.56111	-
14619	NC	Golgi-associated plant pathogenesis-related protein 1	2.52572	1 PR-1-like
27786	C	Agrin	2.5032	10 Kazal-type serine protease inhibitors
1814	C	Nephronectin	2.47053	2 Growth factor receptor domain
20405	C	-	2.46657	-
3178	C	Toxin AvTX-60A	2.45363	-
9490	C	predicted protein	2.44277	-
18607	C	Golgi-associated plant pathogenesis-related protein 1	2.43966	1 PR-1-like
24832	C	PREDICTED: uncharacterized protein LOC593009	2.37878	-
19786	C	Inactive pancreatic lipase-related protein 1	2.37458	1 alpha/beta-Hydrolases,1 Lipase/lipooxygenase domain (PLAT/LH2 domain)
23687	C	-	2.36552	-
13758	C	-	2.34634	-
17513	NC	Neuronal pentraxin-2	2.33895	1 Concanavalin A-like lectins/glucanases,1 Integrin alpha N-terminal domain
894	C	Protransforming growth factor alpha	2.32649	1 EGF/Laminin
4815	NC	Hemicentin-1	2.32529	4 TSP-1 type 1 repeat
28816	C	Blastula protease 10	2.30983	1 Concanavalin A-like lectins/glucanases,1 Metalloproteases ("zincins"), catalytic domain,1 TSP-1 type 1 repeat
6291	NC	Golgi-associated plant pathogenesis-related protein 1	2.28806	1 PR-1-like
18009	C	-	2.26518	-
14545	NC	Venom prothrombin activator oscutarin-C non-catalytic subunit	2.25283	1 Family A G protein-coupled receptor-like,1 Galactose-binding domain-like
12437	C	PREDICTED: uncharacterized protein LOC584567 isoform 1	2.24513	-
17088	C	Short-chain collagen C4 (Fragment)	2.24448	-
7224	NC	Plasma kallikrein	2.23324	1 Trypsin-like serine proteases
15270	C	-	2.2306	-
6481	C	Three prime repair exonuclease 2	2.22589	1 Ribonuclease H-like
13236	C	Collagen triple helix repeat-containing protein 1	2.21819	-
16560	NC	-	2.20814	-
3772	C	-	2.19033	-
13707	C	hypothetical protein	2.18965	-
17124	C	-	2.1858	-
10560	C	Chondroitin proteoglycan 2	2.16713	11 Invertebrate chitin-binding proteins
13210	C	-	2.15456	-
7793	C	-	2.15444	-
6929	C	-	2.14513	-
16517	C	Disintegrin and metalloproteinase domain-containing protein 10	2.13074	-
20335	C	Collagen alpha-1(XXVII) chain	2.12556	-
25531	NC	Fibronectin	2.12544	1 Kringle-like
19685	C	Expansin-YoaJ	2.12278	1 Barwin-like endoglucanases,1 Invertebrate chitin-binding proteins,1 PHL pollen allergen
2445	C	predicted protein	2.10764	-
17591	C	Hemicentin-1	2.10028	9 CalX-like,6 TSP-1 type 1 repeat
9756	C	-	2.08732	-
12854	NC	Chitotriosidase-1	2.0822	1 Invertebrate chitin-binding proteins
19666	C	Phospholipase A2	2.07732	1 Phospholipase A2, PLA2
9574	C	Zinc metalloproteinase nas-13	2.07339	1 Metalloproteases ("zincins"), catalytic domain
28935	C	Uncharacterized protein	2.07067	-
19316	C	Protocadherin Fat 4	2.05143	2 EGF/Laminin,1 Fibrinogen C-terminal domain-like
14749	C	Carboxypeptidase inhibitor SmCI	2.05075	3 BPTI-like
12333	C	-	2.04272	-
24770	C	hypothetical protein	2.03809	-
3130	NC	-	2.0371	-
12314	C	Predicted protein	2.01732	-
8657	C	-	2.01705	-
25980	C	MAM and LDL-receptor class A domain-containing protein 1	2.01439	3 Concanavalin A-like lectins/glucanases,1 Galactose-binding domain-like,1 Metalloproteases ("zincins"), catalytic domain,1 TSP-1 type 1 repeat
17511	C	Golgi-associated plant pathogenesis-related protein 1	2.0007	1 PR-1-like
10882	C	-	1.98238	-
18419	NC	-	1.96129	-
9054	C	predicted protein	1.95124	-
2202	C	Vitelline membrane outer layer protein 1 homolog	1.94978	1 Vitelline membrane outer protein-I (VMO-I)
20612	C	hypothetical protein	1.94946	1 Probable bacterial effector-binding domain
25956	C	Heme-binding protein 2	1.94406	1 Probable bacterial effector-binding domain
3779	C	Putative uncharacterized protein	1.9424	-
14232	C	Neurogenic locus notch homolog protein 3	1.93111	7 EGF/Laminin
7188	NC	Transmembrane protease serine 3	1.91448	1 Trypsin-like serine proteases
2732	NC	-	1.91248	-
2512	C	Lysostaphin	1.90106	-
26342	C	Iron-regulated protein FrpC	1.89735	5 beta-Roll,3 Complement control module/SCR domain
3067	C	Toxin AvTX-60A	1.89598	-
10686	C	Uncharacterized protein	1.89535	-
7205	NC	Transmembrane protease serine 5	1.87972	1 Trypsin-like serine proteases
20715	NC	Ion channel modifier	1.86305	-
16867	C	conserved uncharacterized protein	1.85732	-
7180	NC	Transmembrane protease serine 3	1.85466	1 Trypsin-like serine proteases
21926	C	-	1.8524	-
23895	C	Golgi-associated plant pathogenesis-related protein 1	1.8484	1 PR-1-like,1 TSP-1 type 1 repeat
24029	C	-	1.84558	-
20475	C	Protocadherin Fat 3	1.83888	3 EGF/Laminin
7162	C	Steryl-sulfatase	1.82632	1 Alkaline phosphatase-like
18232	C	-	1.82616	-
3768	C	-	1.82451	-
21745	C	-	1.81375	-
5465	C	Dickkopf3 (Fragment)	1.79097	-
3773	C	-	1.79093	-
28830	C	Golgi-associated plant pathogenesis-related protein 1	1.78784	1 PR-1-like
17184	C	-	1.77404	-
20425	C	Collagen alpha-1(XII) chain	1.76947	1 vWA-like
8635	C	-	1.76426	-
14244	C	-	1.76286	-
18008	C	-	1.76227	-
3166	C	Toxin AvTX-60A	1.75909	-
21663	C	-	1.75864	-
23599	C	Rhamnose-binding lectin	1.75536	-
8633	C	-	1.75106	-
23739	C	predicted protein	1.74678	-
16897	C	Fibropellin-1	1.74026	22 EGF/Laminin
3765	C	predicted protein	1.73787	-
16009	C	-	1.72847	-
3089	C	Toxin PsTX-60B	1.72137	-
25736	C	-	1.72007	-
23879	NC	Nematocyte expressed protein 6	1.70711	1 Metalloproteases ("zincins"), catalytic domain
5440	NC	Dickkopf-related protein 3	1.70365	-
23872	C	-	1.69791	-
18986	C	-	1.68849	-
6943	NC	AGAP004760-PA (Fragment)	1.68451	1 His-Me finger endonucleases
18807	NC	Chitotriosidase-1	1.68287	1 Invertebrate chitin-binding proteins
19348	C	Golgi-associated plant pathogenesis-related protein 1	1.67638	1 PR-1-like
18035	C	-	1.67451	-
1623	C	Golgi-associated plant pathogenesis-related protein 1	1.67187	1 PR-1-like
17965	C	IgA FC receptor	1.66586	-
17554	C	Epididymal sperm-binding protein 1	1.64945	1 FnI-like domain,2 Kringle-like
23975	C	-	1.64564	-
12311	C	DBH-like monooxygenase protein 2 homolog	1.62924	-
3631	C	SUMO-specific isopeptidase USPL1	1.62886	-
1297	C	Matrix metalloproteinase-9	1.62114	1 AbfB domain,1 Kringle-like,1 TSP-1 type 1 repeat
14299	C	Collagen alpha-1(XII) chain	1.61205	1 TSP-1 type 1 repeat,2 vWA-like
20386	C	Venom prothrombin activator oscutarin-C non-catalytic subunit	1.60462	1 Galactose-binding domain-like
11524	C	Latrophilin-like protein 1	1.59233	-
8196	C	Uromodulin	1.58561	1 C-type lectin-like,2 EGF/Laminin,1 Growth factor receptor domain,1 Kazal-type serine protease inhibitors,1 SRCR-like
595	C	Deleted in malignant brain tumors 1 protein	1.55232	1 EGF/Laminin,1 Snake toxin-like,2 SRCR-like,1 YWTD domain
3805	C	-	1.53501	-
9301	C	Chymotrypsin-like protease CTRL-1	1.52682	1 Trypsin-like serine proteases
3595	C	Serotransferrin	1.52558	1 Periplasmic binding protein-like II
5187	C	Hemicentin-1	1.51315	2 TSP-1 type 1 repeat
17582	NC	Protein Wnt-7b	1.50069	-
19824	C	Inactive pancreatic lipase-related protein 1	1.50001	1 alpha/beta-Hydrolases,1 Lipase/lipooxygenase domain (PLAT/LH2 domain)
1176	C	Hemicentin-1	1.49597	1 Concanavalin A-like lectins/glucanases,1 Pentapeptide repeat-like,4 TSP-1 type 1 repeat
12241	C	-	1.43762	-
3352	C	Resistin-like beta	1.40829	1 Resistin
23611	C	Rhamnose-binding lectin	1.36649	-
28005	C	Protein APCDD1	1.3087	-

## Sheet: GO enrichment (upreg)
Enriched GO terms provided to ReviGO.					ReviGO results
Biological Process Enrichment					Biological Processes
GO Term	name	adj. P-value			description	plot_size	log10 p-value
GO:0035821	modification of morphology or physiology of other organism	1.65e-09			modification of morphology or physiology of other organism	3.755	-8.7831
GO:0044179	hemolysis in other organism	9.54e-09			cytolysis	3.749	-7.553
GO:0051715	cytolysis in other organism	9.54e-09			cell killing	3.608	-7.3288
GO:0019835	cytolysis	2.8e-08			positive regulation of developmental process	4.521	-6.1373
GO:0031640	killing of cells of other organism	2.88e-08			multi-organism process	4.984	-5.3639
GO:0044364	disruption of cells of other organism	2.88e-08			regulation of multicellular organismal process	4.906	-4.8039
GO:0001906	cell killing	4.69e-08			multicellular organismal process	5.483	-4.399
GO:0010718	positive regulation of epithelial to mesenchymal transition	1.83e-07			proteolysis	5.826	-3.9754
GO:0010770	positive regulation of cell morphogenesis involved in differentiation	3.44e-07			one-carbon metabolic process	4.625	-3.93
GO:0051094	positive regulation of developmental process	7.29e-07			cell adhesion	4.844	-2.2708
GO:2000736	regulation of stem cell differentiation	7.29e-07			biological adhesion	4.849	-2.2681
GO:0045597	positive regulation of cell differentiation	9.26e-07			cellular modified amino acid biosynthetic process	4.84	-2.2667
GO:0010720	positive regulation of cell development	1.31e-06			regulation of response to stimulus	5.158	-1.8024
GO:0010717	regulation of epithelial to mesenchymal transition	3.54e-06			establishment of tissue polarity	3.38	-1.6834
GO:0051704	multi-organism process	4.33e-06			cellular amino acid biosynthetic process	5.575	-1.6502
GO:0070374	positive regulation of ERK1 and ERK2 cascade	1.08e-05			developmental process	5.557	-1.5277
GO:0010634	positive regulation of epithelial cell migration	1.57e-05			positive regulation of biological process	5.35	-1.4422
GO:0051239	regulation of multicellular organismal process	1.57e-05			response to steroid hormone	4.179	-1.3947
GO:0045595	regulation of cell differentiation	3.79e-05			regeneration	3.6	-1.3947
GO:0032501	multicellular organismal process	3.99e-05			cellular modified amino acid metabolic process	5.003	-1.337
GO:0044707	single-multicellular organism process	5.25e-05
GO:0052547	regulation of peptidase activity	6.03e-05
GO:0060284	regulation of cell development	6.88e-05			Molecular Functions
GO:0010632	regulation of epithelial cell migration	7.89e-05			description	plot_size	log10 p-value
GO:0070613	regulation of protein processing	9.25e-05			calcium ion binding	5.134	-8.5289
GO:0006508	proteolysis	0.000105826			peptidase regulator activity	4.331	-6.2989
GO:0006730	one-carbon metabolic process	0.000117481			peptidase activity, acting on L-amino acid peptides	5.703	-5.9965
GO:0010951	negative regulation of endopeptidase activity	0.000117481			peptidase activity	5.756	-5.4416
GO:0022603	regulation of anatomical structure morphogenesis	0.000117481			serine hydrolase activity	5.241	-4.6973
GO:0070372	regulation of ERK1 and ERK2 cascade	0.000130201			cation binding	6.342	-3.2701
GO:2000026	regulation of multicellular organismal development	0.000131511			frizzled binding	3.069	-2.2975
GO:0010466	negative regulation of peptidase activity	0.0001975			transferase activity, transferring alkyl or aryl (other than methyl) groups	5.025	-1.7246
GO:0043410	positive regulation of MAPK cascade	0.000226192			carbohydrate binding	5.007	-1.4314
GO:0007275	multicellular organism development	0.000293829			hydrolase activity	6.497	-1.4042
GO:0050793	regulation of developmental process	0.000331685			monosaccharide binding	4.194	-1.3947
GO:0009405	pathogenesis	0.000377483			iron ion binding	5.338	-1.3318
GO:0030162	regulation of proteolysis	0.000565692
GO:0043408	regulation of MAPK cascade	0.000781655
GO:0030193	regulation of blood coagulation	0.00128228			Cellular Components
GO:1900046	regulation of hemostasis	0.00128228			description	plot_size	log10 p-value
GO:0050818	regulation of coagulation	0.00136777			extracellular region	5.369	-300
GO:0010769	regulation of cell morphogenesis involved in differentiation	0.00160874			extracellular region part	5.11	-300
GO:0044764	multi-organism cellular process	0.00320743			nematocyst	1.041	-7.5401
GO:0045165	cell fate commitment	0.00391977			collagen trimer	3.844	-5.6482
GO:0052548	regulation of endopeptidase activity	0.00412553			endoplasmic reticulum lumen	3.417	-3.6917
GO:0030335	positive regulation of cell migration	0.00459807			extracellular membrane-bounded organelle	2.279	-2.864
GO:2000147	positive regulation of cell motility	0.00479417			vesicle	5.127	-2.823
GO:0061041	regulation of wound healing	0.00494978			other organism cell membrane	3.289	-2.1375
GO:0051346	negative regulation of hydrolase activity	0.00496071			membrane-enclosed lumen	5.431	-1.4295
GO:0007155	cell adhesion	0.00536083
GO:0051272	positive regulation of cellular component movement	0.00536083
GO:0022610	biological adhesion	0.00539397
GO:0001708	cell fate specification	0.00541092
GO:0042398	cellular modified amino acid biosynthetic process	0.00541092
GO:0022604	regulation of cell morphogenesis	0.00573818
GO:0042327	positive regulation of phosphorylation	0.00655658
GO:1903034	regulation of response to wounding	0.00836683
GO:0040017	positive regulation of locomotion	0.0136232
GO:0051130	positive regulation of cellular component organization	0.0139969
GO:1902533	positive regulation of intracellular signal transduction	0.015673
GO:0048583	regulation of response to stimulus	0.0157621
GO:0045667	regulation of osteoblast differentiation	0.0163279
GO:0010562	positive regulation of phosphorus metabolic process	0.0177189
GO:0045937	positive regulation of phosphate metabolic process	0.0177189
GO:0030278	regulation of ossification	0.0179962
GO:0001736	establishment of planar polarity	0.0207277
GO:0007164	establishment of tissue polarity	0.0207277
GO:0008652	cellular amino acid biosynthetic process	0.0223766
GO:0002064	epithelial cell development	0.0233975
GO:0045669	positive regulation of osteoblast differentiation	0.0250389
GO:2000027	regulation of animal organ morphogenesis	0.0294493
GO:0032502	developmental process	0.0296707
GO:0008284	positive regulation of cell proliferation	0.0341235
GO:0009967	positive regulation of signal transduction	0.0346766
GO:0016053	organic acid biosynthetic process	0.0354442
GO:0046394	carboxylic acid biosynthetic process	0.0354442
GO:0048518	positive regulation of biological process	0.0361208
GO:0030178	negative regulation of Wnt signaling pathway	0.0370338
GO:0042325	regulation of phosphorylation	0.0384489
GO:0031099	regeneration	0.0402994
GO:0045664	regulation of neuron differentiation	0.0402994
GO:0048545	response to steroid hormone	0.0402994
GO:0048856	anatomical structure development	0.0402994
GO:0050767	regulation of neurogenesis	0.0402994
GO:0051960	regulation of nervous system development	0.0402994
GO:0023056	positive regulation of signaling	0.041161
GO:0010647	positive regulation of cell communication	0.0434543
GO:0044767	single-organism developmental process	0.0444881
GO:0030111	regulation of Wnt signaling pathway	0.0447992
GO:0044283	small molecule biosynthetic process	0.0449006
GO:0030334	regulation of cell migration	0.0456357
GO:0006575	cellular modified amino acid metabolic process	0.0460283
GO:0051270	regulation of cellular component movement	0.0498202
Molecular Function Enrichment
GO Term	name	adj. P-value
GO:0005509	calcium ion binding	2.96e-09
GO:0061134	peptidase regulator activity	5.02e-07
GO:0070011	peptidase activity, acting on L-amino acid peptides	1.01e-06
GO:0008233	peptidase activity	3.62e-06
GO:0004175	endopeptidase activity	3.64e-06
GO:0004867	serine-type endopeptidase inhibitor activity	4.48e-06
GO:0008236	serine-type peptidase activity	1.9e-05
GO:0004866	endopeptidase inhibitor activity	2.01e-05
GO:0017171	serine hydrolase activity	2.01e-05
GO:0061135	endopeptidase regulator activity	2.4e-05
GO:0004222	metalloendopeptidase activity	2.68e-05
GO:0004252	serine-type endopeptidase activity	2.77e-05
GO:0030414	peptidase inhibitor activity	3.77e-05
GO:0008237	metallopeptidase activity	3.79e-05
GO:0046872	metal ion binding	0.000331302
GO:0043169	cation binding	0.000536881
GO:0004857	enzyme inhibitor activity	0.00447172
GO:0005109	frizzled binding	0.00504072
GO:0016765	transferase activity, transferring alkyl or aryl (other than methyl) groups	0.0188535
GO:0030246	carbohydrate binding	0.0370338
GO:0016787	hydrolase activity	0.0394305
GO:0048029	monosaccharide binding	0.0402994
GO:0030234	enzyme regulator activity	0.043377
GO:0005506	iron ion binding	0.0465809
Cellular Component Enrichment
GO Term	name	adj. P-value
GO:0005576	extracellular region	1.88e-58
GO:0044421	extracellular region part	2.28e-27
GO:0005615	extracellular space	3.61e-17
GO:0031012	extracellular matrix	4e-16
GO:0005578	proteinaceous extracellular matrix	4.15e-15
GO:0042151	nematocyst	2.88e-08
GO:0005581	collagen trimer	2.25e-06
GO:0044448	cell cortex part	4.33e-06
GO:0044420	extracellular matrix component	5.66e-06
GO:0005788	endoplasmic reticulum lumen	0.000203387
GO:0005604	basement membrane	0.00043187
GO:0031982	vesicle	0.00104506
GO:0070062	extracellular exosome	0.00128228
GO:0043230	extracellular organelle	0.00136777
GO:0065010	extracellular membrane-bounded organelle	0.00136777
GO:0031988	membrane-bounded vesicle	0.0015032
GO:0044218	other organism cell membrane	0.00728609
GO:0044279	other organism membrane	0.00728609
GO:0000139	Golgi membrane	0.0199666
GO:0044431	Golgi apparatus part	0.0250389
GO:0044217	other organism part	0.0284089
GO:0070013	intracellular organelle lumen	0.0315042
GO:0043233	organelle lumen	0.0361208
GO:0031974	membrane-enclosed lumen	0.0371957

## Sheet: GO enrichment (downreg)
Enriched GO terms provided to ReviGO.					ReviGO results
Biological Process Enrichment					Biological Processes
GO Term	name	adj. P-value			description	plot_size	log10 p-value
GO:0051865	protein autoubiquitination	0.0144837			protein autoubiquitination	3.319	-1.8391
GO:0030198	extracellular matrix organization	0.0169293			extracellular matrix organization	3.886	-1.7714
GO:0043062	extracellular structure organization	0.0174949			extracellular structure organization	3.894	-1.7571
Molecular Function Enrichment					Molecular Functions
GO Term	name	adj. P-value			description	plot_size	log10 p-value
GO:0005201	extracellular matrix structural constituent	0.00946164			extracellular matrix structural constituent	3.601	-2.024
GO:0005509	calcium ion binding	0.025206			calcium ion binding	5.134	-1.5985
Cellular Component Enrichment					Cellular Components
GO Term	name	adj. P-value			description	plot_size	log10 p-value
GO:0044420	extracellular matrix component	0.0134681			extracellular matrix component	3.677	-1.8707
GO:0005578	proteinaceous extracellular matrix	0.0144837			extracellular region	5.369	-1.3923
GO:0031012	extracellular matrix	0.0203408			axon	3.94	-1.3923
GO:0005576	extracellular region	0.0405186
GO:0030424	axon	0.0405186
GO:0044421	extracellular region part	0.0427793

## Sheet: Supfam enrichment (upreg)
Domain	SCOP ID	adj. P-value	log10
EGF/Laminin	57196	3.31864e-57	-56.479
beta-Roll	51120	7.19315e-21	-20.1431
TSP-1 type 1 repeat	82895	2.00474e-18	-17.6979
Invertebrate chitin-binding proteins	57625	6.48902e-18	-17.1878
PR-1-like	55797	3.04384e-16	-15.5166
BPTI-like	57362	9.46167e-14	-13.024
CalX-like	141072	1.01959e-08	-7.99157
Kazal-type serine protease inhibitors	100895	4.0637e-06	-5.39108
Galactose-binding domain-like	49785	7.6954e-06	-5.11377
S-adenosylmethionine synthetase	55973	8.33238e-06	-5.07923
Kringle-like	57440	9.87707e-06	-5.00537
vWA-like	53300	7.34504e-05	-4.13401
Trypsin-like serine proteases	50494	0.000197932	-3.70348
Metalloproteases ("zincins"), catalytic domain	55486	0.000376583	-3.42414
Homeodomain-like	46689	0.00281468	-2.55057
Growth factor receptor domain	57184	0.00641115	-2.19306
Lipase/lipooxygenase domain (PLAT/LH2 domain)	49723	0.0221134	-1.65535
NAD(P)-binding Rossmann-fold domains	51735	0.0239004	-1.62159
EF-hand	47473	0.0478812	-1.31983

## Sheet: Supfam enrichment(downreg)
Domain	SCOP ID	adj. P-value	log10
Spectrin repeat	46966	5.17986e-66	-65.2857
Thyroglobulin type-1 domain	57610	7.3014e-55	-54.1366
Concanavalin A-like lectins/glucanases	49899	1.22788e-48	-47.9108
vWA-like	53300	2.14009e-47	-46.6696
Galactose-binding domain-like	49785	2.99088e-36	-35.5242
Cadherin-like	49313	4.62492e-31	-30.3349
Immunoglobulin	48726	3.62964e-15	-14.4401
Growth factor receptor domain	57184	1.3497e-08	-7.86976
PKD domain	49299	1.35954e-08	-7.86661
Interferon-induced guanylate-binding protein 1 (GBP1), C-terminal domain	48340	1.2813e-07	-6.89235
Voltage-gated potassium channels	81324	0.0035653	-2.4479
